# Supplementary material for: Strain-activated light-induced halide segregation in mixed-halide perovskite solids
Source: Nat Commun. 2020 Dec 10;11:6328. doi: 10.1038/s41467-020-20066-7 (PMC7730187; doi:10.1038/s41467-020-20066-7)
Supplement: Supplementary file 3 — Supplementary Data 1 [file 41467_2020_20066_MOESM3_ESM.xlsx]

## Sheet: figure 1a
573.489	0.00368	0.00326	0.00358	0.00337	0.00253
573.752	0.00274	0.00358	0.00305	0.00295	0.00358
574.016	0.00421	0.00358	0.00274	0.00284	0.00389
574.279	0.00358	0.00358	0.00326	0.00326	0.00453
574.543	0.00421	0.00411	0.00263	0.00358	0.00368
574.806	0.00316	0.00337	0.00389	0.00337	0.00305
575.07	0.00368	0.00337	0.00326	0.00295	0.00295
575.333	0.00295	0.00358	0.00347	0.00411	0.00305
575.597	0.00358	0.00274	0.00368	0.00295	0.004
575.86	0.00347	0.00305	0.00358	0.00368	0.00347
576.124	0.00316	0.00463	0.00347	0.00358	0.00305
576.387	0.00379	0.00284	0.00379	0.00337	0.00326
576.651	0.00442	0.00347	0.00358	0.00326	0.00358
576.914	0.00411	0.004	0.00253	0.00379	0.00263
577.177	0.00411	0.00274	0.00379	0.00337	0.00295
577.441	0.00316	0.00347	0.00316	0.00305	0.00379
577.704	0.00453	0.00358	0.00295	0.00284	0.00284
577.968	0.00432	0.00421	0.00326	0.00316	0.00379
578.231	0.00347	0.00347	0.00411	0.004	0.00411
578.494	0.00432	0.00411	0.00316	0.00316	0.00316
578.758	0.00358	0.00379	0.00358	0.00411	0.00368
579.021	0.00411	0.00432	0.00295	0.00379	0.00316
579.284	0.00337	0.00453	0.00305	0.00389	0.00389
579.548	0.00474	0.00411	0.004	0.00421	0.00368
579.811	0.00432	0.00411	0.00389	0.00379	0.00316
580.074	0.00358	0.004	0.004	0.00421	0.00326
580.338	0.00421	0.00358	0.00326	0.00421	0.00379
580.601	0.00379	0.00411	0.00474	0.004	0.00368
580.864	0.00442	0.00326	0.00316	0.004	0.004
581.128	0.00379	0.00295	0.00411	0.00379	0.00379
581.391	0.00358	0.00389	0.00411	0.004	0.00453
581.654	0.00337	0.00421	0.00411	0.00432	0.00421
581.918	0.00389	0.00326	0.004	0.004	0.00421
582.181	0.00379	0.00389	0.004	0.00389	0.00347
582.444	0.00421	0.00305	0.00337	0.00411	0.00516
582.707	0.004	0.00379	0.00295	0.004	0.00379
582.971	0.00495	0.00326	0.00411	0.00389	0.00305
583.234	0.004	0.00421	0.00421	0.00337	0.00442
583.497	0.004	0.00389	0.00295	0.00389	0.00453
583.76	0.00379	0.00421	0.00484	0.00389	0.00347
584.023	0.004	0.004	0.00379	0.004	0.00537
584.287	0.00442	0.00463	0.00463	0.00411	0.00442
584.55	0.00474	0.00453	0.00368	0.00442	0.00358
584.813	0.00516	0.00358	0.00421	0.004	0.00442
585.076	0.00463	0.00484	0.00432	0.00389	0.00421
585.339	0.00411	0.00505	0.00326	0.00379	0.00368
585.603	0.00389	0.00505	0.00358	0.00389	0.00463
585.866	0.00516	0.00442	0.00463	0.00421	0.00516
586.129	0.00379	0.00442	0.00463	0.00379	0.00389
586.392	0.00421	0.00411	0.00389	0.00568	0.00358
586.655	0.00453	0.00442	0.00474	0.00326	0.00421
586.918	0.00453	0.00411	0.004	0.00389	0.00474
587.181	0.00379	0.00253	0.004	0.00389	0.00495
587.444	0.00463	0.00442	0.00368	0.00453	0.00484
587.708	0.00389	0.00442	0.00495	0.00389	0.00505
587.971	0.00463	0.00463	0.00442	0.00442	0.00484
588.234	0.00495	0.00463	0.00453	0.00421	0.00411
588.497	0.00463	0.00442	0.00453	0.00442	0.004
588.76	0.00579	0.00368	0.00389	0.00474	0.00453
589.023	0.00453	0.00526	0.00495	0.00484	0.004
589.286	0.00484	0.00368	0.00411	0.00358	0.00421
589.549	0.00505	0.00484	0.00484	0.00474	0.00411
589.812	0.00516	0.00505	0.00442	0.00453	0.00505
590.075	0.00547	0.00442	0.00516	0.00474	0.00495
590.338	0.00432	0.00537	0.00463	0.00442	0.00463
590.601	0.00505	0.004	0.00516	0.00558	0.00421
590.864	0.00453	0.00484	0.00463	0.00547	0.00463
591.127	0.00505	0.00516	0.00516	0.00484	0.00526
591.39	0.00537	0.00579	0.00474	0.00463	0.00526
591.653	0.00495	0.00516	0.00368	0.00442	0.00484
591.916	0.00537	0.00537	0.00547	0.00505	0.00547
592.179	0.00516	0.00474	0.00474	0.00558	0.00474
592.442	0.00505	0.00568	0.00421	0.00537	0.00474
592.705	0.00621	0.00495	0.00516	0.00495	0.00442
592.968	0.00558	0.00495	0.00547	0.00495	0.00516
593.231	0.00568	0.00558	0.00611	0.00389	0.00537
593.494	0.00579	0.00537	0.00484	0.00526	0.00453
593.756	0.00547	0.00526	0.00463	0.00589	0.00537
594.019	0.00558	0.00547	0.00484	0.00547	0.00579
594.282	0.00632	0.00474	0.00579	0.00589	0.00589
594.545	0.00579	0.00516	0.00495	0.00516	0.00589
594.808	0.006	0.00589	0.00537	0.00611	0.00568
595.071	0.00579	0.00537	0.00621	0.00611	0.00526
595.334	0.00568	0.00495	0.00558	0.00558	0.00568
595.597	0.00547	0.00611	0.00516	0.00516	0.00568
595.859	0.00621	0.00505	0.00537	0.00558	0.006
596.122	0.00621	0.00558	0.00547	0.00516	0.00474
596.385	0.00589	0.00621	0.00505	0.00653	0.00579
596.648	0.00495	0.004	0.00611	0.00611	0.00537
596.911	0.00674	0.00453	0.00558	0.00558	0.00674
597.173	0.00642	0.00621	0.00558	0.00537	0.00589
597.436	0.00579	0.00547	0.00558	0.006	0.00589
597.699	0.006	0.00621	0.006	0.00558	0.00611
597.962	0.006	0.00537	0.00632	0.00716	0.006
598.225	0.00663	0.00611	0.00589	0.00611	0.00632
598.487	0.00516	0.00621	0.00632	0.00516	0.00663
598.75	0.00653	0.00611	0.00589	0.00547	0.00674
599.013	0.00579	0.00611	0.00547	0.00537	0.00653
599.275	0.00611	0.00568	0.00579	0.00747	0.00653
599.538	0.00695	0.00726	0.00568	0.00653	0.00611
599.801	0.00726	0.00642	0.00558	0.00611	0.00611
600.064	0.00695	0.00632	0.00632	0.00611	0.00716
600.326	0.00589	0.00579	0.00653	0.00716	0.00589
600.589	0.00621	0.00632	0.00642	0.00695	0.00695
600.852	0.00653	0.00747	0.00642	0.00653	0.00695
601.114	0.00653	0.00653	0.00684	0.00747	0.00653
601.377	0.00705	0.00726	0.00632	0.00705	0.00632
601.64	0.00695	0.00537	0.00705	0.00642	0.00726
601.902	0.00726	0.00758	0.00737	0.00716	0.00737
602.165	0.00632	0.00747	0.00642	0.00663	0.00726
602.428	0.00674	0.00737	0.00716	0.00705	0.00737
602.69	0.00621	0.00747	0.006	0.00684	0.00758
602.953	0.00768	0.00705	0.00695	0.00674	0.00589
603.215	0.00737	0.00695	0.00737	0.00811	0.00705
603.478	0.00747	0.00684	0.00758	0.00737	0.00789
603.741	0.00832	0.00684	0.00716	0.00726	0.00642
604.003	0.00642	0.00737	0.00747	0.00684	0.00705
604.266	0.00789	0.00674	0.00832	0.00895	0.00789
604.528	0.008	0.00747	0.00684	0.00621	0.00695
604.791	0.00684	0.00758	0.00726	0.00768	0.00779
605.053	0.00674	0.00758	0.00768	0.00758	0.00768
605.316	0.00768	0.00684	0.00821	0.00768	0.00758
605.578	0.00884	0.00842	0.00768	0.00853	0.00842
605.841	0.00789	0.00737	0.00705	0.00789	0.00821
606.103	0.00747	0.00747	0.00905	0.00863	0.00916
606.366	0.00726	0.00832	0.00853	0.008	0.00821
606.628	0.00705	0.00821	0.00853	0.00737	0.00842
606.891	0.00747	0.00937	0.008	0.00937	0.00853
607.153	0.00842	0.00842	0.00863	0.00926	0.00874
607.416	0.00832	0.00842	0.008	0.00884	0.00811
607.678	0.00884	0.00937	0.00779	0.00842	0.00937
607.941	0.00695	0.00832	0.00811	0.00842	0.00926
608.203	0.008	0.00821	0.00853	0.008	0.00968
608.466	0.00853	0.00779	0.00853	0.00895	0.00863
608.728	0.00779	0.00937	0.00895	0.00895	0.00821
608.99	0.00853	0.00842	0.00874	0.00884	0.00832
609.253	0.00768	0.00832	0.00905	0.00779	0.01
609.515	0.00821	0.00874	0.00937	0.00747	0.00863
609.778	0.00832	0.00989	0.00842	0.00968	0.00989
610.04	0.00905	0.00884	0.00884	0.00916	0.00947
610.302	0.00863	0.00832	0.00863	0.00811	0.00916
610.565	0.00895	0.00905	0.01053	0.00926	0.00926
610.827	0.00937	0.00968	0.00874	0.00821	0.00895
611.089	0.00916	0.00853	0.01	0.00989	0.00937
611.352	0.00874	0.01084	0.00895	0.00979	0.00905
611.614	0.01	0.01	0.00979	0.00842	0.00958
611.876	0.00958	0.00979	0.00937	0.01011	0.00989
612.139	0.00937	0.00926	0.01	0.01	0.00926
612.401	0.00926	0.00947	0.01074	0.01	0.01011
612.663	0.01	0.00947	0.00968	0.01042	0.00958
612.926	0.01042	0.00874	0.01011	0.00895	0.01032
613.188	0.00916	0.01021	0.01021	0.01116	0.01105
613.45	0.00989	0.01042	0.01042	0.01074	0.01011
613.712	0.00853	0.01042	0.01095	0.01021	0.01063
613.975	0.01053	0.01095	0.01042	0.01137	0.01084
614.237	0.00979	0.01105	0.01126	0.01074	0.01168
614.499	0.01011	0.01105	0.01126	0.01095	0.01179
614.761	0.01105	0.01116	0.01053	0.01021	0.01021
615.023	0.01053	0.01126	0.01179	0.01158	0.01074
615.286	0.01221	0.01211	0.01084	0.01095	0.01147
615.548	0.01147	0.01105	0.01126	0.01211	0.01147
615.81	0.01116	0.01179	0.01242	0.012	0.01147
616.072	0.01116	0.012	0.01221	0.01221	0.01126
616.334	0.01158	0.01158	0.01137	0.01295	0.01274
616.597	0.01242	0.01126	0.01116	0.01274	0.01211
616.859	0.01074	0.01211	0.01242	0.01137	0.01316
617.121	0.01147	0.01253	0.01211	0.01211	0.01189
617.383	0.01147	0.01253	0.01221	0.01221	0.01158
617.645	0.01295	0.01242	0.01358	0.01274	0.01211
617.907	0.012	0.01253	0.01463	0.01126	0.01189
618.169	0.01284	0.012	0.01337	0.01263	0.01316
618.431	0.01221	0.01453	0.01147	0.01274	0.01274
618.694	0.01379	0.01305	0.01295	0.01316	0.01211
618.956	0.012	0.01242	0.01284	0.01379	0.01305
619.218	0.01179	0.01358	0.01326	0.01326	0.014
619.48	0.012	0.01305	0.01368	0.01168	0.01379
619.742	0.01253	0.01484	0.01621	0.01389	0.01368
620.004	0.01274	0.01284	0.01421	0.01432	0.01337
620.266	0.01242	0.01326	0.01537	0.01411	0.01474
620.528	0.01295	0.01347	0.01526	0.01516	0.01358
620.79	0.01316	0.014	0.01484	0.01432	0.01326
621.052	0.014	0.01474	0.01484	0.01547	0.01474
621.314	0.01579	0.01484	0.01516	0.01442	0.01653
621.576	0.01337	0.01453	0.01568	0.01547	0.01495
621.838	0.01442	0.01474	0.01495	0.01611	0.01621
622.1	0.01505	0.01526	0.01526	0.016	0.01432
622.362	0.01337	0.01526	0.01547	0.01495	0.01568
622.624	0.01442	0.01568	0.01705	0.01516	0.01684
622.886	0.01421	0.01589	0.01579	0.01621	0.01568
623.148	0.01705	0.01568	0.01589	0.01684	0.01579
623.41	0.01537	0.01611	0.01632	0.01674	0.01684
623.671	0.01611	0.01621	0.01632	0.01789	0.01621
623.933	0.016	0.01811	0.01726	0.01695	0.01768
624.195	0.01642	0.01684	0.01758	0.01737	0.016
624.457	0.01611	0.01758	0.01842	0.01663	0.01821
624.719	0.01779	0.01821	0.01758	0.01747	0.01916
624.981	0.01716	0.018	0.01684	0.01821	0.01832
625.243	0.01695	0.01958	0.01884	0.01832	0.01821
625.505	0.01737	0.01916	0.01926	0.01968	0.01789
625.767	0.018	0.01811	0.01905	0.01789	0.01926
626.028	0.01716	0.01832	0.01905	0.01811	0.01832
626.29	0.018	0.01926	0.01779	0.01926	0.01884
626.552	0.01874	0.01789	0.01937	0.02042	0.02063
626.814	0.01937	0.01937	0.01937	0.01926	0.02105
627.076	0.01937	0.01958	0.01832	0.02032	0.01916
627.337	0.01947	0.02126	0.01979	0.02063	0.02147
627.599	0.01821	0.02116	0.02032	0.02137	0.02179
627.861	0.01916	0.02032	0.02116	0.02158	0.02
628.123	0.01968	0.02063	0.02063	0.02137	0.02168
628.384	0.01926	0.02211	0.02179	0.02105	0.02253
628.646	0.01979	0.02063	0.02263	0.02074	0.02221
628.908	0.02042	0.02242	0.02053	0.02242	0.02411
629.17	0.02137	0.02211	0.02168	0.02179	0.02221
629.431	0.01989	0.02295	0.02232	0.02242	0.02189
629.693	0.02084	0.022	0.02358	0.02495	0.02347
629.955	0.02179	0.02516	0.02337	0.02305	0.02389
630.217	0.02263	0.02358	0.02568	0.02295	0.02442
630.478	0.02263	0.02358	0.02211	0.02558	0.02347
630.74	0.02232	0.02326	0.02589	0.024	0.02526
631.002	0.02368	0.02716	0.02484	0.02642	0.02495
631.263	0.02295	0.02432	0.02358	0.02526	0.02789
631.525	0.02411	0.02516	0.026	0.02632	0.02642
631.787	0.02295	0.02684	0.02442	0.02579	0.02537
632.048	0.02274	0.02568	0.02684	0.02663	0.02684
632.31	0.02284	0.02589	0.02632	0.02726	0.02684
632.571	0.02589	0.02621	0.02821	0.02726	0.02768
632.833	0.02663	0.02853	0.02726	0.02832	0.028
633.095	0.02516	0.02768	0.02916	0.02747	0.02684
633.356	0.02758	0.02926	0.02832	0.02968	0.02947
633.618	0.02747	0.02937	0.02821	0.02895	0.02989
633.879	0.02705	0.02895	0.02737	0.02811	0.02989
634.141	0.02916	0.02758	0.03116	0.03116	0.03074
634.402	0.02674	0.03042	0.02958	0.03168	0.03105
634.664	0.02989	0.03168	0.03042	0.032	0.02916
634.925	0.02832	0.02947	0.03179	0.03063	0.03095
635.187	0.02832	0.03147	0.03211	0.03095	0.03137
635.449	0.03095	0.03305	0.032	0.03232	0.032
635.71	0.03063	0.03358	0.03432	0.03358	0.03211
635.972	0.03126	0.03358	0.03505	0.03168	0.03232
636.233	0.03179	0.03389	0.03389	0.03253	0.03389
636.494	0.03232	0.03611	0.03537	0.03442	0.03463
636.756	0.03274	0.03516	0.03579	0.03463	0.03389
637.017	0.03263	0.03726	0.03505	0.03758	0.03558
637.279	0.03432	0.03537	0.03568	0.03579	0.03579
637.54	0.03505	0.03611	0.03589	0.03537	0.03768
637.802	0.034	0.03579	0.038	0.03674	0.03821
638.063	0.03347	0.04011	0.038	0.03895	0.03789
638.325	0.03653	0.03958	0.03926	0.03968	0.03821
638.586	0.03484	0.04116	0.038	0.03916	0.03779
638.847	0.03611	0.03979	0.03916	0.04126	0.04221
639.109	0.03926	0.03958	0.03863	0.04095	0.03895
639.37	0.03863	0.04379	0.03989	0.04116	0.04295
639.631	0.03863	0.04105	0.04126	0.04263	0.04095
639.893	0.03947	0.04474	0.04368	0.04453	0.04379
640.154	0.03895	0.04421	0.04347	0.04411	0.04547
640.415	0.04042	0.04505	0.04305	0.04695	0.04379
640.677	0.04158	0.04653	0.04495	0.04695	0.04505
640.938	0.04474	0.04526	0.04568	0.04758	0.04632
641.199	0.04526	0.04453	0.04737	0.046	0.04716
641.461	0.04232	0.04821	0.04989	0.04758	0.04947
641.722	0.044	0.04505	0.04832	0.04758	0.04832
641.983	0.04516	0.05032	0.04937	0.05168	0.05021
642.245	0.04537	0.05021	0.05168	0.05253	0.04947
642.506	0.04737	0.05011	0.05116	0.05211	0.05147
642.767	0.048	0.05263	0.05274	0.05432	0.05284
643.028	0.04568	0.05326	0.05305	0.056	0.05221
643.29	0.04905	0.05305	0.05253	0.05411	0.05505
643.551	0.04874	0.05474	0.05432	0.05663	0.05463
643.812	0.05126	0.054	0.05589	0.05705	0.05516
644.073	0.05147	0.05653	0.05832	0.05684	0.05684
644.334	0.05379	0.05789	0.05516	0.05737	0.05895
644.596	0.05568	0.05905	0.05958	0.06042	0.06011
644.857	0.05505	0.06042	0.05968	0.06295	0.06095
645.118	0.05811	0.06189	0.05989	0.06368	0.06063
645.379	0.05663	0.06095	0.06358	0.06295	0.06126
645.64	0.05705	0.06168	0.06274	0.06358	0.06432
645.901	0.05758	0.06358	0.064	0.064	0.06389
646.163	0.06011	0.06768	0.06758	0.06779	0.06653
646.424	0.05968	0.06726	0.06737	0.06832	0.06768
646.685	0.06011	0.06884	0.06695	0.07011	0.06821
646.946	0.06316	0.06905	0.06768	0.07	0.07168
647.207	0.06463	0.07211	0.06884	0.07295	0.07126
647.468	0.06389	0.07274	0.07232	0.07284	0.07421
647.729	0.06916	0.07337	0.07389	0.07316	0.07547
647.99	0.06821	0.07779	0.07453	0.07726	0.07211
648.251	0.07032	0.07526	0.07537	0.07642	0.07821
648.512	0.07126	0.07895	0.07874	0.07705	0.07779
648.773	0.07189	0.07926	0.08179	0.08168	0.08011
649.034	0.07179	0.07768	0.08126	0.08316	0.08053
649.295	0.07179	0.08347	0.08263	0.08337	0.082
649.556	0.07874	0.08274	0.08358	0.08505	0.08168
649.817	0.07821	0.08674	0.08421	0.08495	0.08821
650.078	0.07958	0.08716	0.08863	0.08674	0.08958
650.339	0.07937	0.08621	0.08695	0.08895	0.08968
650.6	0.08326	0.09032	0.09147	0.09021	0.09116
650.861	0.08516	0.09379	0.09168	0.09274	0.09126
651.122	0.08821	0.09421	0.09526	0.09547	0.09368
651.383	0.08663	0.09674	0.09547	0.09537	0.09505
651.644	0.09	0.09789	0.09947	0.09989	0.09874
651.905	0.09032	0.10063	0.09779	0.09968	0.1
652.166	0.09232	0.10168	0.102	0.10421	0.10063
652.427	0.09305	0.1	0.10147	0.10579	0.10537
652.688	0.09547	0.10589	0.10926	0.10747	0.10695
652.949	0.09979	0.10547	0.10789	0.10789	0.11074
653.21	0.09926	0.10579	0.11021	0.11032	0.10937
653.47	0.10284	0.11158	0.11116	0.11474	0.114
653.731	0.10379	0.11589	0.11305	0.11832	0.11653
653.992	0.10716	0.11421	0.11411	0.118	0.11505
654.253	0.10737	0.11547	0.11979	0.11863	0.12021
654.514	0.10979	0.12011	0.12063	0.122	0.11968
654.775	0.11305	0.12337	0.12516	0.12126	0.12463
655.035	0.11568	0.12484	0.12558	0.12621	0.12568
655.296	0.11442	0.12726	0.13063	0.12916	0.12737
655.557	0.12042	0.12884	0.13211	0.13126	0.13147
655.818	0.12105	0.13337	0.134	0.13263	0.13232
656.079	0.12579	0.13758	0.13442	0.13537	0.13821
656.339	0.12389	0.14053	0.13989	0.13926	0.13916
656.6	0.128	0.14	0.14221	0.14295	0.14063
656.861	0.12916	0.14505	0.14284	0.14326	0.14474
657.122	0.13168	0.14589	0.14568	0.14916	0.14295
657.382	0.13411	0.14863	0.15	0.15074	0.14905
657.643	0.13768	0.15126	0.15253	0.14958	0.14916
657.904	0.13611	0.15432	0.15168	0.15789	0.15379
658.164	0.14158	0.15863	0.15463	0.15811	0.15579
658.425	0.14421	0.16126	0.16316	0.16232	0.16253
658.686	0.14705	0.16432	0.16358	0.16884	0.16579
658.947	0.15211	0.16432	0.16768	0.16863	0.17158
659.207	0.15295	0.17063	0.17158	0.17074	0.17284
659.468	0.15463	0.17189	0.17242	0.17421	0.17063
659.728	0.15811	0.17253	0.17484	0.17853	0.17589
659.989	0.15905	0.18011	0.18011	0.17789	0.18168
660.25	0.16716	0.18042	0.18221	0.18337	0.18663
660.51	0.16695	0.18474	0.18558	0.18705	0.18642
660.771	0.17432	0.18653	0.18853	0.19274	0.18726
661.032	0.17316	0.18895	0.19126	0.19116	0.19442
661.292	0.17663	0.19674	0.19516	0.198	0.19916
661.553	0.17947	0.20021	0.19968	0.19758	0.20442
661.813	0.18568	0.20168	0.19989	0.208	0.20316
662.074	0.186	0.208	0.20505	0.20716	0.208
662.334	0.19295	0.21147	0.20916	0.21242	0.20863
662.595	0.19821	0.21168	0.21474	0.21526	0.21884
662.855	0.19768	0.21653	0.21758	0.21884	0.21474
663.116	0.20263	0.22421	0.22284	0.22453	0.22821
663.376	0.20221	0.22589	0.22589	0.23221	0.22589
663.637	0.20453	0.23063	0.22863	0.23453	0.22947
663.897	0.21042	0.23221	0.23684	0.24263	0.23358
664.158	0.21274	0.23484	0.23832	0.24663	0.23832
664.418	0.21684	0.23926	0.24442	0.24653	0.24421
664.679	0.22347	0.24695	0.25	0.25295	0.24842
664.939	0.22926	0.24663	0.25063	0.254	0.25221
665.2	0.23389	0.25389	0.25516	0.25979	0.25821
665.46	0.23537	0.25621	0.25979	0.26389	0.26421
665.721	0.24032	0.26084	0.26589	0.26653	0.26632
665.981	0.24853	0.26642	0.27526	0.274	0.27316
666.241	0.25032	0.27347	0.27916	0.27379	0.27768
666.502	0.25084	0.28232	0.27832	0.28232	0.27789
666.762	0.25368	0.28305	0.28211	0.28421	0.28305
667.022	0.25705	0.28347	0.28789	0.29274	0.29095
667.283	0.26347	0.29147	0.29147	0.29421	0.29295
667.543	0.26674	0.29589	0.29663	0.29768	0.30116
667.804	0.27316	0.29716	0.30495	0.30747	0.30032
668.064	0.27789	0.30347	0.30579	0.31579	0.31537
668.324	0.276	0.30621	0.30958	0.31189	0.31316
668.584	0.284	0.32347	0.32379	0.32326	0.31926
668.845	0.28937	0.32095	0.32442	0.32453	0.32358
669.105	0.29232	0.33126	0.33263	0.33358	0.33032
669.365	0.30547	0.32863	0.33168	0.33642	0.34032
669.626	0.30768	0.34011	0.34347	0.34505	0.34316
669.886	0.30895	0.34853	0.34547	0.34421	0.35295
670.146	0.31421	0.35116	0.35242	0.35084	0.35842
670.406	0.32589	0.35589	0.35758	0.36432	0.36053
670.667	0.32505	0.36337	0.35863	0.36474	0.36284
670.927	0.32726	0.36347	0.36821	0.37189	0.36947
671.187	0.33789	0.37105	0.37747	0.38116	0.37495
671.447	0.34126	0.37547	0.38347	0.38095	0.38
671.707	0.35063	0.38905	0.38495	0.38737	0.38558
671.968	0.35232	0.39295	0.39021	0.39526	0.38884
672.228	0.35063	0.39421	0.39137	0.39537	0.40074
672.488	0.35495	0.40126	0.40379	0.406	0.40747
672.748	0.36716	0.40958	0.40684	0.41495	0.41695
673.008	0.36895	0.41242	0.41095	0.42084	0.42189
673.268	0.37705	0.41863	0.42284	0.41358	0.42389
673.528	0.38126	0.42253	0.43011	0.43632	0.43095
673.789	0.39032	0.43168	0.43663	0.43505	0.44358
674.049	0.39274	0.43842	0.44211	0.44274	0.448
674.309	0.40179	0.44253	0.45284	0.452	0.45179
674.569	0.40611	0.44621	0.45158	0.458	0.45579
674.829	0.41126	0.45663	0.46389	0.45842	0.46674
675.089	0.41832	0.45842	0.46189	0.47811	0.47137
675.349	0.42674	0.47189	0.47463	0.47747	0.47568
675.609	0.43074	0.47737	0.47516	0.48347	0.47779
675.869	0.43474	0.48632	0.49116	0.49432	0.48768
676.129	0.43968	0.49347	0.49579	0.49821	0.49232
676.389	0.45347	0.49832	0.50505	0.508	0.49789
676.649	0.46053	0.50326	0.51368	0.51232	0.516
676.909	0.46211	0.50968	0.51347	0.52074	0.52389
677.169	0.46937	0.52021	0.52558	0.53147	0.53063
677.429	0.47326	0.52568	0.52789	0.53884	0.53611
677.689	0.48126	0.53042	0.53653	0.53368	0.53884
677.949	0.48558	0.53158	0.54337	0.54084	0.54705
678.209	0.49116	0.54211	0.55505	0.55832	0.55863
678.469	0.49705	0.56021	0.56074	0.56253	0.56074
678.729	0.50316	0.56579	0.56758	0.56747	0.57074
678.989	0.52021	0.56442	0.57305	0.57453	0.57537
679.249	0.51284	0.576	0.58568	0.58326	0.586
679.509	0.53032	0.57905	0.59632	0.59453	0.59453
679.768	0.53232	0.59326	0.59537	0.60021	0.60168
680.028	0.54021	0.60074	0.60137	0.61368	0.60863
680.288	0.55147	0.60211	0.60537	0.61589	0.61474
680.548	0.55558	0.61032	0.62042	0.622	0.62358
680.808	0.55411	0.62653	0.63221	0.62968	0.63326
681.068	0.57432	0.63158	0.63947	0.64474	0.64179
681.328	0.57526	0.63695	0.65011	0.63905	0.64558
681.587	0.57958	0.64284	0.64916	0.64968	0.65453
681.847	0.59	0.64979	0.65389	0.66021	0.66453
682.107	0.59674	0.66074	0.658	0.66979	0.67874
682.367	0.60621	0.66011	0.67295	0.67558	0.67674
682.627	0.60632	0.66716	0.68042	0.68937	0.67768
682.886	0.61411	0.67747	0.68505	0.68884	0.69337
683.146	0.61926	0.68737	0.70116	0.70579	0.70189
683.406	0.62758	0.69832	0.70221	0.70074	0.70337
683.666	0.63905	0.69516	0.71684	0.71705	0.72011
683.925	0.64137	0.71326	0.724	0.73032	0.72874
684.185	0.64179	0.718	0.72189	0.72884	0.73558
684.445	0.65568	0.72558	0.72768	0.73789	0.74084
684.704	0.65484	0.72526	0.74042	0.74147	0.74684
684.964	0.67053	0.73716	0.75621	0.75179	0.75411
685.224	0.67432	0.75253	0.75095	0.75505	0.75705
685.483	0.67895	0.75821	0.76758	0.77011	0.76453
685.743	0.68937	0.76589	0.76926	0.776	0.77442
686.003	0.69453	0.76537	0.782	0.79211	0.78558
686.262	0.70126	0.77737	0.77768	0.79421	0.79211
686.522	0.70642	0.78937	0.78463	0.79589	0.79747
686.782	0.71874	0.79611	0.79221	0.80895	0.79968
687.041	0.72453	0.79716	0.80232	0.81768	0.80979
687.301	0.73505	0.81516	0.82063	0.81926	0.81937
687.56	0.74621	0.82905	0.82916	0.82632	0.832
687.82	0.74284	0.82253	0.83063	0.83316	0.84116
688.08	0.74853	0.82558	0.838	0.84211	0.84242
688.339	0.75284	0.83042	0.84358	0.85211	0.85011
688.599	0.76537	0.84242	0.85589	0.84737	0.86
688.858	0.76811	0.85632	0.85789	0.86558	0.86579
689.118	0.78	0.85958	0.85979	0.87389	0.87747
689.377	0.78389	0.86021	0.866	0.88421	0.87726
689.637	0.79105	0.87705	0.87874	0.87916	0.89695
689.896	0.79495	0.88411	0.88884	0.898	0.89579
690.156	0.79716	0.88453	0.89537	0.90126	0.90737
690.415	0.80705	0.89505	0.89579	0.90632	0.912
690.675	0.81958	0.89611	0.90695	0.91242	0.92179
690.934	0.82558	0.90337	0.90916	0.92168	0.914
691.194	0.83474	0.90432	0.91274	0.92211	0.92474
691.453	0.83389	0.92232	0.91726	0.92926	0.93179
691.712	0.83958	0.92316	0.92653	0.93474	0.93674
691.972	0.84705	0.92937	0.93316	0.93432	0.95032
692.231	0.85137	0.94211	0.94411	0.95421	0.95642
692.491	0.85516	0.94326	0.94516	0.95253	0.96084
692.75	0.86242	0.94842	0.95095	0.96547	0.962
693.009	0.87179	0.94484	0.96674	0.97147	0.97632
693.269	0.86916	0.95684	0.96432	0.97168	0.97705
693.528	0.88326	0.96568	0.96779	0.97453	0.98695
693.787	0.87095	0.97095	0.98168	0.97305	0.99042
694.047	0.90326	0.97421	0.98242	0.99074	0.99158
694.306	0.90137	0.97568	0.97937	0.99768	0.99863
694.565	0.90663	0.98484	0.99105	1.00105	1.00726
694.825	0.89232	0.98642	1.00042	1.01032	1.01442
695.084	0.90853	0.99284	1.00179	1.01505	1.01158
695.343	0.90968	0.996	1.00526	1.01632	1.01705
695.602	0.92242	1.00663	1.00253	1.01232	1.02095
695.862	0.91916	1.00726	1.01526	1.02653	1.02695
696.121	0.92737	1.02453	1.03084	1.03032	1.03305
696.38	0.93674	1.01684	1.02621	1.03632	1.038
696.639	0.93484	1.01716	1.02905	1.03463	1.03337
696.899	0.94295	1.02474	1.036	1.03063	1.03905
697.158	0.94716	1.03074	1.04663	1.04211	1.05042
697.417	0.95642	1.03316	1.04421	1.05137	1.05589
697.676	0.94905	1.03505	1.03821	1.04495	1.05347
697.935	0.95874	1.03589	1.04926	1.04937	1.05905
698.195	0.96242	1.03484	1.04537	1.06337	1.06547
698.454	0.97021	1.04853	1.04526	1.06284	1.06663
698.713	0.964	1.044	1.06453	1.05642	1.06516
698.972	0.97274	1.05579	1.06537	1.06158	1.07884
699.231	0.97579	1.05295	1.06011	1.07074	1.07516
699.49	0.96863	1.06032	1.06568	1.08126	1.07874
699.749	0.97737	1.06916	1.05916	1.07632	1.07863
700.008	0.98958	1.06189	1.07663	1.07663	1.08568
700.268	0.98558	1.06832	1.07305	1.08516	1.08821
700.527	0.98674	1.06432	1.07758	1.08263	1.09579
700.786	0.98937	1.06116	1.07579	1.07674	1.08611
701.045	0.98232	1.07368	1.07758	1.08432	1.09116
701.304	0.988	1.07253	1.074	1.08474	1.08947
701.563	0.99505	1.07242	1.07758	1.08979	1.08684
701.822	0.99695	1.06779	1.08053	1.07916	1.08305
702.081	1.00095	1.06874	1.08053	1.08705	1.08526
702.34	1	1.07905	1.07905	1.08695	1.094
702.599	1.00168	1.08253	1.08484	1.08611	1.09674
702.858	0.99305	1.07063	1.09147	1.09632	1.09432
703.117	0.99695	1.06705	1.07853	1.08421	1.1
703.376	1.00168	1.07232	1.08484	1.09389	1.09347
703.635	0.99716	1.07211	1.07874	1.09295	1.10347
703.894	1.00484	1.07253	1.07895	1.09358	1.09232
704.153	1.00074	1.07053	1.07947	1.08884	1.09663
704.411	1.00063	1.07568	1.07874	1.08842	1.10547
704.67	1.00316	1.06674	1.082	1.08389	1.08842
704.929	0.99326	1.06905	1.07832	1.09074	1.09368
705.188	0.99926	1.07432	1.084	1.08095	1.09537
705.447	1.00021	1.06926	1.07737	1.09084	1.09116
705.706	0.998	1.07053	1.07537	1.08347	1.08547
705.965	0.99526	1.06758	1.076	1.07842	1.084
706.224	0.99884	1.06411	1.07126	1.07937	1.09642
706.482	0.99663	1.06505	1.07568	1.08463	1.08495
706.741	0.99442	1.07211	1.06105	1.08021	1.08726
707	0.98958	1.06705	1.07863	1.07895	1.07832
707.259	0.98705	1.06474	1.07179	1.06663	1.08663
707.518	0.99137	1.05832	1.06032	1.06905	1.07821
707.776	0.99116	1.06211	1.06389	1.07326	1.06253
708.035	0.98179	1.05926	1.05063	1.06979	1.08211
708.294	0.98789	1.05053	1.06611	1.06242	1.07189
708.553	0.98147	1.04432	1.05737	1.06874	1.05968
708.811	0.98832	1.04958	1.04684	1.06474	1.07463
709.07	0.96916	1.04768	1.06011	1.06042	1.05695
709.329	0.97411	1.04084	1.04695	1.05726	1.05695
709.588	0.96842	1.034	1.04768	1.04463	1.06432
709.846	0.96779	1.02758	1.04716	1.04926	1.05126
710.105	0.96779	1.02432	1.04589	1.04611	1.05063
710.364	0.96705	1.02316	1.03263	1.03747	1.04032
710.622	0.96074	1.02021	1.02811	1.03484	1.05042
710.881	0.95758	1.02547	1.02884	1.04263	1.05705
711.14	0.95253	1.01168	1.02663	1.03621	1.03874
711.398	0.95495	1.00989	1.02	1.01168	1.03568
711.657	0.94674	1.01621	1.01516	1.02211	1.02926
711.915	0.94674	1.00147	1.01905	1.01695	1.01768
712.174	0.94368	1.00495	1.00768	1.00874	1.02516
712.433	0.94011	1.00284	1.00179	1.01316	1.01905
712.691	0.94105	0.98632	1.00474	1.00579	1.012
712.95	0.93653	0.99453	0.99158	1.00063	1.00874
713.208	0.93242	0.986	0.98905	0.99979	1.00126
713.467	0.92011	0.98632	0.97737	0.98674	1.00337
713.725	0.92947	0.98105	0.98642	0.99	0.99611
713.984	0.91442	0.96642	0.98042	0.98737	0.99516
714.242	0.91926	0.97684	0.96895	0.98274	0.98158
714.501	0.91137	0.96095	0.97053	0.97516	0.98295
714.759	0.90179	0.95474	0.96663	0.97084	0.97221
715.018	0.90516	0.95789	0.95179	0.96505	0.96789
715.276	0.90632	0.95084	0.956	0.95779	0.96726
715.535	0.88968	0.94747	0.93737	0.96474	0.96768
715.793	0.89611	0.94358	0.95147	0.95642	0.95874
716.052	0.884	0.93453	0.93611	0.94589	0.94716
716.31	0.88442	0.93537	0.92863	0.93674	0.944
716.569	0.88011	0.92316	0.93937	0.93768	0.93505
716.827	0.87421	0.92105	0.928	0.92642	0.94263
717.085	0.86884	0.92253	0.92253	0.93411	0.93442
717.344	0.86716	0.91558	0.91905	0.93053	0.93621
717.602	0.86084	0.90758	0.90874	0.91821	0.91189
717.861	0.852	0.89979	0.90453	0.90958	0.91663
718.119	0.852	0.90316	0.90253	0.90916	0.91379
718.377	0.84137	0.89347	0.89842	0.90589	0.91
718.636	0.83989	0.88863	0.89032	0.89547	0.89589
718.894	0.84779	0.88495	0.87937	0.88242	0.89074
719.152	0.83621	0.87989	0.88789	0.88653	0.88989
719.411	0.83242	0.86979	0.86242	0.87474	0.88463
719.669	0.81989	0.86032	0.87253	0.86516	0.87474
719.927	0.81526	0.86653	0.85768	0.87042	0.87253
720.185	0.81558	0.85358	0.86147	0.86137	0.86484
720.444	0.81137	0.85263	0.85432	0.85579	0.86284
720.702	0.798	0.83579	0.85347	0.84379	0.85305
720.96	0.79063	0.83158	0.84305	0.84042	0.85295
721.218	0.79337	0.82842	0.83526	0.84021	0.83421
721.477	0.78263	0.81663	0.83832	0.83842	0.83537
721.735	0.77463	0.82305	0.82505	0.82716	0.82874
721.993	0.76979	0.81053	0.81316	0.82263	0.82716
722.251	0.77011	0.80674	0.80895	0.80832	0.82558
722.509	0.76716	0.79011	0.79547	0.80642	0.81589
722.767	0.748	0.79379	0.79695	0.80137	0.80832
723.026	0.75263	0.78358	0.79147	0.79947	0.80642
723.284	0.74621	0.78305	0.79021	0.78811	0.80011
723.542	0.74316	0.77642	0.78074	0.77589	0.78789
723.8	0.73853	0.77168	0.77211	0.77126	0.77874
724.058	0.73463	0.76305	0.77021	0.77389	0.77368
724.316	0.72495	0.76053	0.76253	0.75516	0.76853
724.574	0.72568	0.75432	0.75116	0.75989	0.76463
724.832	0.71621	0.74568	0.74905	0.75295	0.75337
725.09	0.70958	0.73705	0.74253	0.75042	0.74326
725.349	0.69832	0.72211	0.73411	0.74105	0.74547
725.607	0.69505	0.72568	0.72611	0.73211	0.73758
725.865	0.69284	0.71832	0.72116	0.72905	0.73147
726.123	0.68379	0.70916	0.71779	0.71832	0.71853
726.381	0.67179	0.70632	0.70653	0.71379	0.72053
726.639	0.66547	0.69705	0.70179	0.69684	0.71063
726.897	0.66253	0.70011	0.696	0.698	0.71105
727.155	0.65832	0.68705	0.68916	0.69179	0.69863
727.413	0.64811	0.67684	0.68263	0.68684	0.69347
727.671	0.64747	0.67642	0.68653	0.67484	0.68053
727.928	0.63926	0.66853	0.67032	0.67242	0.67832
728.186	0.63632	0.65926	0.66537	0.66695	0.67474
728.444	0.62547	0.65368	0.65063	0.65758	0.666
728.702	0.61989	0.64947	0.64863	0.64547	0.65947
728.96	0.61105	0.636	0.64189	0.64326	0.65368
729.218	0.60379	0.63368	0.62811	0.632	0.64832
729.476	0.59863	0.62684	0.62884	0.63011	0.63653
729.734	0.59347	0.62011	0.62232	0.62568	0.62947
729.992	0.59168	0.61621	0.61579	0.614	0.62611
730.25	0.58116	0.61695	0.61674	0.61611	0.62347
730.507	0.56821	0.59442	0.60863	0.60568	0.608
730.765	0.57084	0.59905	0.59642	0.59758	0.59421
731.023	0.56274	0.58632	0.58305	0.59316	0.59768
731.281	0.55368	0.57726	0.58274	0.57958	0.59579
731.539	0.54989	0.57884	0.58116	0.57926	0.58316
731.796	0.54579	0.56758	0.57463	0.57611	0.58968
732.054	0.54568	0.55979	0.56716	0.57116	0.58189
732.312	0.53295	0.56189	0.55832	0.56337	0.56347
732.57	0.53032	0.54505	0.55726	0.55568	0.56126
732.827	0.52632	0.54453	0.54958	0.54158	0.55347
733.085	0.51211	0.53842	0.54484	0.53579	0.548
733.343	0.51253	0.534	0.53821	0.53347	0.54189
733.601	0.50305	0.52358	0.52621	0.53189	0.53274
733.858	0.49611	0.51484	0.52653	0.52642	0.53484
734.116	0.49095	0.51568	0.51653	0.52126	0.51442
734.374	0.48632	0.51505	0.51116	0.50453	0.51642
734.631	0.48558	0.50053	0.50884	0.50895	0.50758
734.889	0.47358	0.49874	0.50042	0.51368	0.50811
735.147	0.47463	0.48884	0.49442	0.50474	0.50453
735.404	0.46042	0.48137	0.48905	0.49021	0.49979
735.662	0.45979	0.47832	0.48053	0.48232	0.49126
735.919	0.45568	0.47821	0.47579	0.48747	0.48389
736.177	0.45053	0.46758	0.47442	0.47716	0.48
736.435	0.45211	0.46621	0.46747	0.47379	0.47558
736.692	0.43853	0.46221	0.46084	0.45737	0.466
736.95	0.44011	0.448	0.45705	0.46316	0.46842
737.207	0.43063	0.45326	0.44747	0.44726	0.46137
737.465	0.42853	0.44074	0.44589	0.448	0.45463
737.722	0.41516	0.44242	0.44021	0.44558	0.44042
737.98	0.42232	0.43789	0.43084	0.43958	0.44463
738.237	0.41516	0.42926	0.43232	0.43253	0.43853
738.495	0.41263	0.42821	0.43095	0.42968	0.44389
738.752	0.40842	0.424	0.42284	0.42632	0.42884
739.01	0.40011	0.41568	0.41695	0.42	0.42105
739.267	0.39684	0.41368	0.41989	0.41516	0.42158
739.525	0.38853	0.41011	0.40705	0.41453	0.41768
739.782	0.38758	0.40326	0.40705	0.40421	0.41189
740.04	0.38326	0.39589	0.40063	0.40105	0.41074
740.297	0.37379	0.39432	0.39537	0.39926	0.39895
740.554	0.36989	0.39263	0.394	0.39379	0.39842
740.812	0.37305	0.384	0.38821	0.394	0.39053
741.069	0.36705	0.38168	0.38147	0.38326	0.39084
741.327	0.36137	0.38095	0.38221	0.38242	0.386
741.584	0.35642	0.37242	0.37779	0.37568	0.384
741.841	0.35453	0.37632	0.37705	0.37568	0.37874
742.099	0.35211	0.36716	0.37053	0.37105	0.37116
742.356	0.34263	0.36105	0.35947	0.36326	0.36789
742.613	0.34453	0.35642	0.354	0.36558	0.36211
742.871	0.34326	0.356	0.35295	0.36526	0.36126
743.128	0.33905	0.34695	0.35347	0.356	0.35968
743.385	0.32947	0.348	0.34547	0.34758	0.35684
743.643	0.32558	0.34147	0.34558	0.34758	0.35021
743.9	0.32516	0.34274	0.33495	0.34568	0.35126
744.157	0.32042	0.33495	0.33674	0.34305	0.34463
744.414	0.31621	0.33232	0.33474	0.33347	0.33916
744.672	0.31242	0.33084	0.33547	0.33505	0.33958
744.929	0.31274	0.32368	0.32937	0.32232	0.32905
745.186	0.30705	0.31821	0.32011	0.32526	0.32168
745.443	0.30558	0.31674	0.32179	0.31874	0.32874
745.7	0.29989	0.30916	0.31768	0.31916	0.31779
745.958	0.294	0.31021	0.31021	0.31726	0.31663
746.215	0.29263	0.30474	0.30926	0.31179	0.32126
746.472	0.29095	0.306	0.30516	0.31105	0.30684
746.729	0.28516	0.30674	0.30284	0.30253	0.30989
746.986	0.28642	0.30074	0.30137	0.30053	0.30432
747.243	0.278	0.29358	0.29695	0.29305	0.29968
747.5	0.27737	0.28842	0.29168	0.29358	0.29032
747.757	0.27568	0.28274	0.28337	0.28853	0.29284
748.015	0.27116	0.28168	0.28463	0.28421	0.28863
748.272	0.26716	0.27463	0.27884	0.28674	0.28305
748.529	0.26474	0.27726	0.27421	0.27863	0.28389
748.786	0.25758	0.27189	0.27253	0.27326	0.27747
749.043	0.26063	0.27063	0.27084	0.27568	0.27716
749.3	0.24916	0.26758	0.26526	0.26653	0.27547
749.557	0.24979	0.26	0.26316	0.264	0.26242
749.814	0.24874	0.26053	0.26189	0.26211	0.26189
750.071	0.24074	0.25179	0.25937	0.26074	0.26379
750.328	0.23958	0.25695	0.25484	0.25379	0.25568
750.585	0.23653	0.24663	0.25274	0.25084	0.25621
750.842	0.234	0.24937	0.24758	0.25158	0.25105
751.099	0.22737	0.23989	0.23884	0.24263	0.25147
751.356	0.23253	0.23568	0.23926	0.24274	0.24895
751.613	0.22526	0.23389	0.23747	0.23747	0.24084
751.869	0.22474	0.23242	0.23442	0.23842	0.23884
752.126	0.21811	0.22842	0.22832	0.23579	0.23568
752.383	0.21358	0.22726	0.23021	0.22968	0.23347
752.64	0.21463	0.22474	0.22621	0.22632	0.22989
752.897	0.21095	0.21632	0.22505	0.21821	0.228
753.154	0.20568	0.21716	0.22053	0.22168	0.22379
753.411	0.20168	0.21316	0.21853	0.21632	0.22032
753.668	0.20358	0.20958	0.21147	0.21432	0.21789
753.924	0.20053	0.20579	0.212	0.21032	0.21084
754.181	0.19453	0.20853	0.21042	0.20505	0.21011
754.438	0.19284	0.20158	0.20642	0.20695	0.20695
754.695	0.19147	0.19853	0.202	0.20368	0.20568
754.952	0.18758	0.19579	0.19684	0.19853	0.20726
755.208	0.18495	0.19432	0.19642	0.19305	0.19642
755.465	0.18253	0.19368	0.19568	0.19295	0.19347
755.722	0.182	0.19042	0.19021	0.19063	0.19674
755.979	0.17558	0.18716	0.18747	0.18526	0.18979
756.235	0.17663	0.18295	0.18653	0.18263	0.18726
756.492	0.17505	0.178	0.18137	0.18253	0.18705
756.749	0.16989	0.17853	0.18126	0.17821	0.18316
757.005	0.16716	0.17347	0.17853	0.17579	0.17621
757.262	0.16295	0.17158	0.17642	0.17842	0.178
757.519	0.158	0.16979	0.16916	0.17621	0.17421
757.775	0.16084	0.16705	0.16947	0.17168	0.17221
758.032	0.15768	0.168	0.168	0.16558	0.16768
758.289	0.15821	0.16705	0.16232	0.16305	0.16432
758.545	0.15274	0.16126	0.16221	0.16147	0.16274
758.802	0.14874	0.16053	0.16011	0.16411	0.162
759.059	0.15137	0.15863	0.15484	0.15874	0.15768
759.315	0.14547	0.15126	0.15558	0.15653	0.15811
759.572	0.14463	0.15116	0.15495	0.15547	0.15642
759.828	0.14253	0.14747	0.14916	0.15021	0.15674
760.085	0.13737	0.14347	0.14747	0.14526	0.14937
760.341	0.13716	0.14411	0.14474	0.14674	0.14705
760.598	0.13305	0.14347	0.14137	0.14421	0.14663
760.854	0.13105	0.138	0.14253	0.14379	0.14326
761.111	0.13032	0.13958	0.13758	0.13947	0.13821
761.367	0.12726	0.13568	0.13726	0.13842	0.13905
761.624	0.12653	0.13568	0.13137	0.13621	0.13463
761.88	0.12442	0.13179	0.13126	0.13116	0.13547
762.137	0.12284	0.12926	0.13126	0.12768	0.13084
762.393	0.12042	0.12621	0.13211	0.12695	0.13053
762.65	0.11947	0.12674	0.12432	0.12895	0.128
762.906	0.11674	0.12274	0.12358	0.12516	0.12611
763.163	0.11884	0.11947	0.11968	0.12495	0.12463
763.419	0.11295	0.12105	0.12063	0.12105	0.12179
763.675	0.11305	0.11853	0.116	0.12137	0.12421
763.932	0.11232	0.11579	0.11389	0.11568	0.11716
764.188	0.10768	0.11389	0.11779	0.11189	0.11874
764.444	0.10537	0.11337	0.11337	0.112	0.11547
764.701	0.10368	0.10863	0.11526	0.10947	0.11368
764.957	0.10242	0.11179	0.11158	0.11011	0.11168
765.213	0.09811	0.10695	0.10684	0.10916	0.10737
765.47	0.10053	0.10284	0.10737	0.10274	0.10916
765.726	0.09758	0.104	0.10274	0.10621	0.10579
765.982	0.09611	0.10032	0.10158	0.10463	0.10821
766.239	0.09526	0.10105	0.09842	0.10179	0.09947
766.495	0.09263	0.09684	0.10158	0.10074	0.10032
766.751	0.09	0.09747	0.09674	0.09821	0.10242
767.007	0.09032	0.09442	0.09547	0.09495	0.09863
767.264	0.09053	0.09558	0.09221	0.09537	0.09495
767.52	0.08853	0.092	0.09284	0.09547	0.09263
767.776	0.08526	0.09021	0.09011	0.09232	0.09232
768.032	0.08463	0.08937	0.08737	0.09053	0.09189
768.288	0.08137	0.08684	0.08568	0.08863	0.08779
768.545	0.07968	0.08505	0.08642	0.08442	0.08484
768.801	0.08105	0.08621	0.08642	0.08347	0.08526
769.057	0.07905	0.08526	0.08326	0.08389	0.08432
769.313	0.076	0.08168	0.08316	0.08284	0.084
769.569	0.078	0.08179	0.08179	0.08168	0.08105
769.825	0.07579	0.08032	0.07768	0.08137	0.078
770.081	0.07158	0.07779	0.07874	0.07821	0.078
770.338	0.07474	0.07684	0.078	0.076	0.07947
770.594	0.07053	0.07316	0.07516	0.07589	0.07758
770.85	0.07116	0.07432	0.07189	0.07505	0.07326
771.106	0.06968	0.07379	0.076	0.07516	0.07505
771.362	0.06611	0.07074	0.07432	0.07084	0.07232
771.618	0.06716	0.07063	0.07095	0.07126	0.07505
771.874	0.06674	0.06747	0.06968	0.07126	0.06926
772.13	0.06768	0.06684	0.06842	0.06705	0.06821
772.386	0.06274	0.06737	0.06789	0.06937	0.06642
772.642	0.06242	0.06432	0.06568	0.06821	0.06558
772.898	0.06053	0.06505	0.06463	0.06526	0.06537
773.154	0.06326	0.06568	0.06421	0.06421	0.06463
773.41	0.06074	0.06421	0.06274	0.06158	0.06347
773.666	0.05811	0.06042	0.06147	0.06137	0.06021
773.922	0.05684	0.06032	0.06137	0.06074	0.05874
774.178	0.05589	0.05874	0.05832	0.06116	0.06032
774.433	0.054	0.05653	0.05926	0.05874	0.06116
774.689	0.05189	0.05705	0.056	0.05537	0.05905
774.945	0.05284	0.05432	0.05358	0.05768	0.05568
775.201	0.05221	0.05653	0.05358	0.05463	0.056
775.457	0.05105	0.05347	0.05484	0.05495	0.05358
775.713	0.04989	0.05337	0.05505	0.05274	0.05537
775.969	0.05	0.05274	0.05389	0.05484	0.05179
776.224	0.04947	0.05179	0.05	0.05042	0.05263
776.48	0.04947	0.04874	0.05084	0.05137	0.052
776.736	0.04537	0.04853	0.04937	0.04884	0.05095
776.992	0.04589	0.04968	0.04916	0.05011	0.05021
777.248	0.04358	0.04895	0.04737	0.048	0.04968
777.503	0.04463	0.04874	0.04789	0.04705	0.04874
777.759	0.04263	0.04726	0.04653	0.04863	0.04653
778.015	0.04263	0.04505	0.04442	0.04568	0.04674
778.271	0.04358	0.04453	0.04474	0.04411	0.04695
778.526	0.04105	0.04442	0.04432	0.04305	0.04284
778.782	0.03895	0.04147	0.04189	0.044	0.04442
779.038	0.04063	0.04095	0.04263	0.04126	0.04305
779.293	0.03726	0.03989	0.04137	0.04305	0.04053
779.549	0.04	0.04053	0.04105	0.04011	0.04116
779.805	0.03768	0.04042	0.04032	0.03979	0.04074
780.06	0.03663	0.04074	0.03947	0.03779	0.04137
780.316	0.03705	0.03958	0.03811	0.03863	0.03853
780.572	0.03568	0.03705	0.03947	0.03863	0.03821
780.827	0.03558	0.03947	0.03516	0.03705	0.03853
781.083	0.03568	0.03789	0.03768	0.03632	0.03632
781.338	0.03389	0.03495	0.03547	0.03589	0.03611
781.594	0.03295	0.03474	0.03653	0.03589	0.03526
781.85	0.03147	0.03611	0.034	0.03379	0.03653
782.105	0.03179	0.03347	0.03547	0.03589	0.03495
782.361	0.03042	0.03474	0.03347	0.03337	0.03389
782.616	0.03126	0.03368	0.032	0.03158	0.03284
782.872	0.03021	0.03221	0.03358	0.03232	0.03379
783.127	0.02853	0.03158	0.03211	0.03147	0.03326
783.383	0.02895	0.02989	0.03011	0.03274	0.03347
783.638	0.02737	0.03042	0.03126	0.03189	0.03232
783.894	0.02779	0.02947	0.02895	0.02895	0.02979
784.149	0.02632	0.02926	0.02926	0.03021	0.02842
784.405	0.02642	0.02832	0.02832	0.03105	0.02895
784.66	0.02547	0.02779	0.02737	0.03053	0.02937
784.915	0.02684	0.02863	0.02779	0.02726	0.02758
785.171	0.02726	0.02705	0.02789	0.02895	0.02968
785.426	0.02558	0.02611	0.02789	0.02684	0.02842
785.682	0.02505	0.02674	0.02705	0.02526	0.02779
785.937	0.02463	0.02537	0.02484	0.02484	0.02747
786.192	0.02474	0.02537	0.026	0.02653	0.02505
786.448	0.02326	0.02558	0.02705	0.02579	0.02474
786.703	0.02274	0.02453	0.02568	0.02505	0.02589
786.958	0.02232	0.02442	0.02274	0.02411	0.02579
787.214	0.02347	0.02432	0.02358	0.02295	0.02379
787.469	0.02211	0.02263	0.02305	0.02347	0.02316
787.724	0.02189	0.02347	0.02432	0.02337	0.02411
787.98	0.02021	0.022	0.02232	0.02295	0.02316
788.235	0.02116	0.02053	0.02105	0.02158	0.02221
788.49	0.01989	0.02232	0.02137	0.02179	0.02105
788.745	0.02105	0.02179	0.02042	0.02126	0.02179
789.001	0.02032	0.02168	0.02095	0.02032	0.02074
789.256	0.01863	0.02011	0.02095	0.02021	0.022
789.511	0.01979	0.02084	0.01905	0.02084	0.02126
789.766	0.01832	0.02021	0.02105	0.02021	0.02084
790.021	0.01916	0.01947	0.01937	0.01947	0.01979
790.277	0.01905	0.02011	0.01821	0.02	0.01968
790.532	0.01821	0.01821	0.01874	0.01989	0.01842
790.787	0.01811	0.01926	0.01968	0.01926	0.01884
791.042	0.01716	0.01789	0.01842	0.01895	0.01779
791.297	0.01684	0.01832	0.01768	0.01821	0.01653
791.552	0.01642	0.01716	0.01758	0.018	0.01874
791.807	0.016	0.01811	0.01726	0.01811	0.01632
792.062	0.01663	0.01684	0.01789	0.01737	0.01768
792.318	0.01516	0.01716	0.01853	0.01653	0.018
792.573	0.01537	0.01621	0.01621	0.01653	0.01642
792.828	0.01463	0.01432	0.016	0.01495	0.01642
793.083	0.01526	0.01526	0.01642	0.016	0.01726
793.338	0.01432	0.01484	0.01547	0.01537	0.01421
793.593	0.01421	0.01537	0.01526	0.01389	0.01358
793.848	0.01347	0.01642	0.01442	0.01474	0.01463
794.103	0.01295	0.01537	0.01505	0.01537	0.01537
794.358	0.01389	0.01526	0.01463	0.01589	0.01421
794.613	0.01389	0.014	0.01474	0.016	0.01495
794.868	0.01432	0.01432	0.01432	0.01495	0.014
795.123	0.01274	0.01379	0.01295	0.01453	0.01347
795.378	0.01337	0.01505	0.01453	0.01463	0.01421
795.632	0.01158	0.01389	0.01263	0.01295	0.01326
795.887	0.01179	0.01305	0.01295	0.01263	0.01274
796.142	0.01179	0.01189	0.01274	0.01389	0.01295
796.397	0.01147	0.01253	0.01347	0.01189	0.01484
796.652	0.01263	0.01358	0.01168	0.01284	0.01326
796.907	0.01179	0.01305	0.01232	0.01189	0.01221
797.162	0.01189	0.01316	0.01158	0.01379	0.01316
797.417	0.01011	0.01168	0.00958	0.01274	0.01368
797.671	0.01116	0.01021	0.01274	0.01211	0.01116
797.926	0.01011	0.01211	0.01179	0.01137	0.01126
798.181	0.01021	0.01053	0.01242	0.01137	0.01126
798.436	0.01095	0.01221	0.012	0.01147	0.01095
798.691	0.00958	0.01147	0.01074	0.01232	0.01274
798.945	0.01084	0.01042	0.01053	0.01053	0.01032
799.2	0.00947	0.01032	0.01116	0.01074	0.01147
799.455	0.01011	0.00958	0.01042	0.01042	0.01053
799.71	0.00979	0.01011	0.00926	0.01053	0.00989
799.964	0.01042	0.01116	0.01084	0.01011	0.01011
800.219	0.00926	0.00968	0.01042	0.01021	0.00989
800.474	0.00979	0.01	0.01	0.00874	0.00968
800.728	0.00926	0.00926	0.01084	0.00916	0.01
800.983	0.00874	0.00968	0.00979	0.00926	0.00958
801.238	0.00884	0.00905	0.00874	0.00937	0.00821
801.492	0.00863	0.00968	0.00853	0.00842	0.00979
801.747	0.00853	0.00905	0.00926	0.00895	0.00916
802.002	0.00947	0.00916	0.00958	0.00958	0.00926
802.256	0.00705	0.008	0.00853	0.00947	0.00937
802.511	0.00884	0.00768	0.00853	0.00842	0.00895
802.765	0.00895	0.00884	0.00758	0.00937	0.00821
803.02	0.00832	0.00979	0.01	0.00832	0.00842
803.274	0.00663	0.00853	0.00947	0.00874	0.00842
803.529	0.00716	0.00747	0.00747	0.00926	0.00842
803.783	0.00811	0.00863	0.008	0.00811	0.00695
804.038	0.00779	0.00758	0.00747	0.00884	0.00758
804.293	0.00726	0.00832	0.008	0.00779	0.00768
804.547	0.00695	0.00842	0.008	0.00874	0.00779
804.802	0.00716	0.00747	0.00726	0.00768	0.00758
805.056	0.00684	0.008	0.00726	0.00832	0.00779
805.31	0.00653	0.00674	0.00758	0.00705	0.00674
805.565	0.00663	0.00747	0.00716	0.00747	0.00726
805.819	0.00642	0.00779	0.00684	0.00695	0.00705
806.074	0.00684	0.00768	0.00611	0.00663	0.00768
806.328	0.00568	0.00705	0.00726	0.00621	0.00737
806.583	0.00653	0.00716	0.00726	0.00653	0.00695
806.837	0.00558	0.00611	0.00589	0.00716	0.00674
807.091	0.00558	0.00558	0.006	0.00611	0.00632
807.346	0.00632	0.00663	0.00674	0.008	0.00589
807.6	0.006	0.00642	0.00632	0.00611	0.00621
807.854	0.00589	0.00558	0.00579	0.006	0.006
808.109	0.00526	0.00579	0.00579	0.00674	0.00579
808.363	0.00568	0.00547	0.00568	0.00716	0.006
808.617	0.00516	0.00579	0.00674	0.00642	0.00653
808.872	0.00642	0.00442	0.00621	0.00705	0.00695
809.126	0.00558	0.006	0.00568	0.006	0.00516
809.38	0.00558	0.00547	0.006	0.00568	0.00516
809.634	0.00547	0.00516	0.00579	0.00495	0.00632
809.889	0.00495	0.006	0.00558	0.00674	0.00642
810.143	0.00505	0.00611	0.00463	0.00558	0.00474
810.397	0.00505	0.00579	0.00453	0.00558	0.00568
810.651	0.004	0.00579	0.00526	0.00589	0.00453
810.905	0.00526	0.00495	0.00579	0.00516	0.00547
811.16	0.00547	0.00495	0.00453	0.00484	0.00495
811.414	0.00526	0.00505	0.00526	0.00547	0.00411
811.668	0.00432	0.00568	0.00537	0.00505	0.00547
811.922	0.00421	0.00589	0.00474	0.00547	0.00537
812.176	0.00526	0.00411	0.00442	0.00495	0.00453
812.43	0.00474	0.00368	0.00526	0.00516	0.00453
812.684	0.00442	0.00516	0.00453	0.00453	0.00432
812.939	0.00463	0.00453	0.00453	0.00516	0.00379
813.193	0.00326	0.00484	0.00505	0.004	0.00526
813.447	0.00474	0.00453	0.00495	0.00484	0.00558
813.701	0.00495	0.00463	0.00505	0.00411	0.00484
813.955	0.004	0.00432	0.00516	0.00389	0.00432
814.209	0.00463	0.00442	0.00453	0.00484	0.004
814.463	0.00379	0.00389	0.004	0.00484	0.00453
814.717	0.00411	0.00474	0.00326	0.00389	0.00432
814.971	0.00516	0.00389	0.00495	0.00432	0.00337
815.225	0.00358	0.00442	0.00358	0.00389	0.00463
815.479	0.00432	0.00453	0.00442	0.00442	0.00432
815.733	0.00326	0.00389	0.00505	0.00432	0.00463
815.987	0.00347	0.00484	0.00295	0.00379	0.00442
816.241	0.00495	0.00442	0.00484	0.00368	0.00389
816.494	0.00295	0.00305	0.00337	0.00421	0.00368
816.748	0.00305	0.00463	0.00274	0.00389	0.00411
817.002	0.00326	0.00442	0.00263	0.00326	0.00368
817.256	0.00305	0.00337	0.00411	0.00358	0.00432
817.51	0.00347	0.00358	0.00389	0.00411	0.00337
817.764	0.00347	0.00379	0.00389	0.00421	0.00442
818.018	0.00347	0.00358	0.00358	0.00421	0.004
818.272	0.00305	0.00295	0.00463	0.00389	0.00316
818.525	0.00221	0.00347	0.00316	0.00442	0.00347
818.779	0.00316	0.00316	0.004	0.00411	0.00284
819.033	0.00295	0.00347	0.00326	0.00347	0.00442
819.287	0.00379	0.00305	0.00305	0.00337	0.00347
819.541	0.00316	0.00337	0.00326	0.00347	0.00316
819.794	0.00368	0.00358	0.00453	0.00337	0.00347
820.048	0.00295	0.00284	0.00337	0.00337	0.00347
820.302	0.00326	0.00326	0.00358	0.00368	0.00368
820.555	0.00379	0.00337	0.00358	0.00274	0.00326
820.809	0.00326	0.00358	0.00316	0.00316	0.00253
821.063	0.00368	0.00211	0.00211	0.00295	0.00253
821.317	0.00337	0.00284	0.00358	0.00295	0.00242
821.57	0.00242	0.004	0.00368	0.00358	0.00284
821.824	0.00274	0.00337	0.00305	0.00295	0.00232
822.077	0.00211	0.00253	0.00379	0.00295	0.00242
822.331	0.00253	0.00305	0.00295	0.00274	0.00284
822.585	0.00316	0.00337	0.00253	0.00379	0.00253
822.838	0.00284	0.00316	0.00295	0.00295	0.00326
823.092	0.00126	0.00263	0.00158	0.00274	0.002
823.346	0.00253	0.00253	0.00263	0.00295	0.00232
823.599	0.00274	0.00221	0.00295	0.00221	0.00242
823.853	0.00242	0.00253	0.00253	0.00305	0.00274
824.106	0.00305	0.00221	0.00274	0.00305	0.00316
824.36	0.002	0.00263	0.00211	0.00389	0.00274
824.613	0.00211	0.00221	0.00263	0.00242	0.00274
824.867	0.00211	0.00347	0.00305	0.00337	0.00232
825.12	0.00158	0.00263	0.00274	0.00305	0.00242
825.374	0.00168	0.00263	0.00274	0.002	0.00232
825.627	0.00347	0.00284	0.00221	0.00263	0.00263
825.881	0.00158	0.00284	0.00263	0.00284	0.00242
826.134	0.00189	0.00274	0.00263	0.00168	0.00211
826.388	0.00179	0.002	0.00253	0.00263	0.00168
826.641	0.00189	0.00253	0.00232	0.00305	0.00284
826.894	0.002	0.00189	0.00295	0.00284	0.00263
827.148	0.00263	0.00221	0.00263	0.00284	0.00189
827.401	0.00221	0.00295	0.00189	0.00179	0.00305
827.654	0.002	0.00221	0.00284	0.00337	0.00253
827.908	0.00211	0.00221	0.00263	0.00221	0.00179
828.161	0.00221	0.00179	0.00211	0.00242	0.00232
828.414	0.00221	0.00242	0.00232	0.00168	0.00263
828.668	0.00242	0.00253	0.00211	0.00189	0.00263
828.921	0.00263	0.00274	0.00242	0.00221	0.00221
829.174	0.00179	0.00211	0.00189	0.00263	0.000947368
829.428	0.00211	0.00179	0.00253	0.00189	0.00232
829.681	0.00158	0.00274	0.00253	0.00189	0.00242
829.934	0.00242	0.00189	0.00253	0.00242	0.00242
830.187	0.00189	0.00126	0.00242	0.00168	0.00168
830.441	0.002	0.00168	0.00274	0.00158	0.002
830.694	0.00211	0.00253	0.00137	0.002	0.00158
830.947	0.00242	0.00147	0.00211	0.00242	0.00253
831.2	0.00158	0.00116	0.00189	0.00221	0.00158
831.453	0.002	0.00242	0.00189	0.00221	0.00221
831.707	0.00158	0.00179	0.00168	0.00189	0.00232
831.96	0.00189	0.002	0.00147	0.00274	0.00189
832.213	0.002	0.00284	0.00158	0.00305	0.00242
832.466	0.00253	0.00232	0.00126	0.00211	0.00242
832.719	0.002	0.00158	0.00179	0.00221	0.00158
832.972	0.00137	0.00221	0.00168	0.00158	0.00253
833.225	0.00232	0.00147	0.00274	0.00242	0.00158
833.478	0.00189	0.00168	0.00126	0.00179	0.00211
833.731	0.00189	0.00137	0.00284	0.00137	0.00221
833.985	0.00158	0.00147	0.002	0.00126	0.00179
834.238	0.00189	0.00179	0.00168	0.00116	0.00211
834.491	0.00147	0.00147	0.00147	0.00179	0.00137
834.744	0.00168	0.00147	0.00137	0.000842105	0.00126
834.997	0.00211	0.00126	0.00242	0.00189	0.00147
835.25	0.00179	0.00221	0.002	0.00232	0.00158
835.503	0.00158	0.00168	0.000736842	0.002	0.002
835.756	0.00158	0.00105	0.00168	0.00158	0.00295
836.008	0.00126	0.00158	0.000947368	0.00189	0.002
836.261	0.00179	0.00168	0.00158	0.00189	0.00137
836.514	0.00137	0.00189	0.00105	0.00147	0.00179
836.767	0.00137	0.00158	0.00179	0.002	0.00179
837.02	0.00137	0.00189	0.00137	0.00147	0.000842105
837.273	0.00137	0.00105	0.000842105	0.00168	0.00179
837.526	0.00137	0.00179	0.00116	0.00158	0.00147
837.779	0.00137	0.00137	0.00158	0.002	0.00221
838.032	0.00116	0.00126	0.00137	0.000631579	0.00147

## Sheet: figure 1b
586.433	0.08525	0.06206	0.04973	0.06135	0.06475
586.696	0.07578	0.05057	0.04973	0.06347	0.04676
586.96	0.08051	0.06666	0.07686	0.05289	0.06655
587.223	0.05683	0.06206	0.04747	0.05924	0.05935
587.487	0.08288	0.07355	0.0633	0.05501	0.05576
587.751	0.09235	0.06666	0.02939	0.05289	0.05396
588.014	0.07578	0.06206	0.04973	0.05289	0.04856
588.278	0.06157	0.06895	0.04973	0.07193	0.05216
588.541	0.09235	0.06206	0.05426	0.0402	0.06475
588.805	0.07578	0.07125	0.052	0.06558	0.05396
589.069	0.09709	0.06666	0.05652	0.05501	0.05216
589.332	0.08051	0.07585	0.05878	0.05924	0.06115
589.596	0.08288	0.05746	0.0633	0.06135	0.07374
589.859	0.08525	0.05976	0.07234	0.06981	0.07014
590.123	0.08762	0.05746	0.06556	0.04866	0.05935
590.386	0.07341	0.06206	0.052	0.05077	0.07734
590.65	0.08288	0.06895	0.05426	0.05712	0.06115
590.913	0.08288	0.06436	0.07008	0.0677	0.07014
591.177	0.06867	0.05976	0.052	0.05501	0.05216
591.44	0.06867	0.06436	0.06556	0.06558	0.05396
591.704	0.09235	0.05976	0.052	0.05501	0.06115
591.967	0.06157	0.03448	0.07008	0.05501	0.06115
592.231	0.08999	0.04827	0.05652	0.0677	0.05935
592.494	0.08999	0.07815	0.04069	0.04654	0.06655
592.757	0.10183	0.06436	0.0633	0.06558	0.06115
593.021	0.07341	0.06206	0.06556	0.05924	0.07914
593.284	0.06157	0.06895	0.05426	0.06981	0.06835
593.548	0.06631	0.03678	0.0633	0.06347	0.06115
593.811	0.09235	0.05057	0.06104	0.05712	0.06115
594.075	0.04973	0.05286	0.05426	0.03597	0.07194
594.338	0.08525	0.06666	0.05878	0.05077	0.07194
594.601	0.08999	0.04827	0.0633	0.05289	0.08633
594.865	0.07578	0.05516	0.06782	0.0677	0.06295
595.128	0.07815	0.06895	0.06782	0.04231	0.05216
595.392	0.10419	0.05057	0.03843	0.06135	0.07014
595.655	0.08051	0.05746	0.04521	0.06558	0.07374
595.918	0.09946	0.05746	0.05426	0.06135	0.06295
596.182	0.09472	0.06666	0.05426	0.0677	0.07194
596.445	0.06631	0.07355	0.0633	0.05289	0.06475
596.708	0.0521	0.05976	0.06782	0.06558	0.05935
596.972	0.09472	0.06666	0.07686	0.05077	0.06115
597.235	0.07578	0.05746	0.07234	0.06135	0.07734
597.498	0.06867	0.07585	0.05652	0.07193	0.07194
597.761	0.07815	0.06206	0.07912	0.07193	0.07374
598.025	0.10183	0.07815	0.0633	0.06558	0.05755
598.288	0.08525	0.05976	0.06104	0.06135	0.06295
598.551	0.08999	0.06895	0.07234	0.06135	0.08273
598.815	0.09235	0.06206	0.04521	0.06135	0.08453
599.078	0.06867	0.07125	0.04973	0.0677	0.06655
599.341	0.07578	0.07585	0.05878	0.0677	0.08094
599.604	0.09472	0.06666	0.06556	0.06347	0.06115
599.867	0.09235	0.04367	0.07008	0.05924	0.06655
600.131	0.07104	0.06895	0.0633	0.04866	0.06835
600.394	0.08051	0.06895	0.05426	0.06558	0.05396
600.657	0.08525	0.06666	0.0633	0.05077	0.07554
600.92	0.08762	0.07585	0.05878	0.07193	0.05216
601.183	0.06867	0.08504	0.0746	0.06347	0.06115
601.447	0.06867	0.08045	0.06104	0.0402	0.06115
601.71	0.09235	0.04827	0.06104	0.04231	0.07014
601.973	0.07341	0.08504	0.07234	0.06135	0.06835
602.236	0.08762	0.06206	0.06782	0.06558	0.05755
602.499	0.07815	0.05057	0.07686	0.0677	0.06115
602.762	0.09472	0.08045	0.07008	0.06981	0.07014
603.026	0.07104	0.06436	0.06556	0.05077	0.06115
603.289	0.08051	0.07585	0.05878	0.06558	0.07014
603.552	0.08051	0.07355	0.06104	0.07616	0.07374
603.815	0.09472	0.07815	0.0633	0.06135	0.06655
604.078	0.08525	0.06206	0.07686	0.07405	0.06475
604.341	0.07815	0.04597	0.06782	0.0677	0.05935
604.604	0.08288	0.06436	0.07912	0.05712	0.06115
604.867	0.08288	0.05746	0.07234	0.05924	0.07734
605.13	0.09235	0.06895	0.07008	0.08251	0.06835
605.393	0.1113	0.06895	0.06556	0.06347	0.06475
605.656	0.07578	0.04827	0.06556	0.06347	0.05755
605.919	0.10419	0.06666	0.05878	0.0677	0.05935
606.182	0.09709	0.05746	0.06782	0.06981	0.06835
606.445	0.09709	0.07355	0.06556	0.07405	0.07014
606.708	0.08525	0.05286	0.05878	0.06558	0.07194
606.971	0.08288	0.07125	0.07686	0.07828	0.05576
607.234	0.09235	0.07585	0.06556	0.06347	0.06835
607.497	0.08999	0.07815	0.07234	0.0677	0.07014
607.76	0.07578	0.06666	0.04521	0.06558	0.05216
608.023	0.07815	0.05746	0.05878	0.06135	0.06835
608.286	0.08051	0.07815	0.06556	0.06347	0.07014
608.549	0.10183	0.06895	0.0633	0.07405	0.07374
608.812	0.07104	0.05976	0.05426	0.07616	0.05755
609.075	0.10419	0.06206	0.07234	0.05501	0.07554
609.338	0.06631	0.06206	0.07008	0.06558	0.04856
609.601	0.08051	0.06666	0.06556	0.07193	0.06655
609.864	0.09709	0.06206	0.0633	0.06981	0.06115
610.127	0.08525	0.06666	0.06104	0.06558	0.07014
610.39	0.08762	0.06895	0.06782	0.06347	0.06115
610.653	0.08525	0.06436	0.05878	0.08039	0.05396
610.916	0.08288	0.07355	0.06104	0.06558	0.05576
611.178	0.07578	0.06436	0.05426	0.07616	0.07194
611.441	0.08288	0.05746	0.05878	0.07405	0.05576
611.704	0.06631	0.06666	0.07912	0.06558	0.06115
611.967	0.07104	0.07355	0.05878	0.04654	0.07734
612.23	0.09946	0.06436	0.06556	0.06558	0.07374
612.493	0.08525	0.07355	0.07008	0.06347	0.07374
612.755	0.08525	0.05516	0.05878	0.07193	0.06655
613.018	0.09235	0.05057	0.04747	0.0677	0.06475
613.281	0.09235	0.08504	0.07686	0.05501	0.05216
613.544	0.09235	0.07815	0.05426	0.05712	0.06835
613.807	0.08288	0.06666	0.07008	0.06135	0.05935
614.069	0.08762	0.05746	0.04973	0.05924	0.06655
614.332	0.08288	0.05286	0.06782	0.07405	0.06475
614.595	0.07815	0.06436	0.0633	0.06347	0.06115
614.858	0.07341	0.06895	0.06782	0.09097	0.06115
615.12	0.08762	0.06895	0.05652	0.05289	0.05935
615.383	0.09235	0.05746	0.05878	0.05289	0.07014
615.646	0.09946	0.07125	0.07912	0.05501	0.05755
615.909	0.0592	0.07585	0.0633	0.0677	0.04317
616.171	0.08762	0.09194	0.0746	0.05924	0.06835
616.434	0.08288	0.06895	0.07912	0.04866	0.06115
616.697	0.07815	0.06436	0.0633	0.06135	0.05216
616.959	0.10183	0.06206	0.06556	0.0677	0.07374
617.222	0.08762	0.06666	0.0633	0.05289	0.06835
617.485	0.08525	0.05516	0.05426	0.06981	0.05396
617.747	0.08762	0.05746	0.05652	0.05924	0.05755
618.01	0.07341	0.07585	0.05878	0.0677	0.05216
618.273	0.07578	0.07355	0.06104	0.05924	0.05935
618.535	0.07578	0.07125	0.06104	0.05924	0.05755
618.798	0.07104	0.06895	0.06104	0.0677	0.07554
619.061	0.08288	0.07815	0.04069	0.05289	0.03957
619.323	0.08525	0.07355	0.07008	0.05289	0.05935
619.586	0.09235	0.07125	0.05652	0.06347	0.06295
619.848	0.07104	0.04597	0.06104	0.07193	0.07554
620.111	0.08762	0.06895	0.06556	0.0677	0.05396
620.374	0.07815	0.08045	0.04747	0.05924	0.05576
620.636	0.06631	0.05516	0.06556	0.04654	0.06475
620.899	0.07341	0.08045	0.04295	0.08885	0.07554
621.161	0.08051	0.06436	0.08138	0.06347	0.07734
621.424	0.07815	0.03907	0.06104	0.05289	0.07194
621.686	0.08288	0.06436	0.07234	0.05289	0.06295
621.949	0.08762	0.07585	0.06556	0.0677	0.06835
622.211	0.07104	0.05057	0.05878	0.0677	0.06295
622.474	0.08525	0.05976	0.05652	0.05712	0.07554
622.736	0.07578	0.05976	0.0633	0.06558	0.05755
622.999	0.07104	0.06666	0.07008	0.04866	0.05576
623.261	0.07578	0.04597	0.07008	0.06558	0.06115
623.524	0.08051	0.06666	0.04973	0.05924	0.05755
623.786	0.08999	0.08045	0.08817	0.04443	0.05396
624.049	0.09709	0.07815	0.05426	0.05924	0.07374
624.311	0.07578	0.05746	0.05652	0.06135	0.07194
624.573	0.08525	0.06206	0.05878	0.0677	0.05216
624.836	0.09946	0.04367	0.052	0.07193	0.07374
625.098	0.06867	0.05976	0.05652	0.08462	0.05755
625.361	0.08762	0.04827	0.05652	0.0677	0.05755
625.623	0.08762	0.07125	0.07234	0.07405	0.05935
625.886	0.07341	0.05976	0.0633	0.05289	0.05935
626.148	0.08525	0.06895	0.06104	0.04443	0.06655
626.41	0.08051	0.06436	0.06782	0.05924	0.07554
626.673	0.04736	0.06895	0.06556	0.04231	0.05396
626.935	0.08288	0.05976	0.06782	0.0677	0.07554
627.197	0.09946	0.06666	0.07234	0.06347	0.07014
627.46	0.08288	0.07585	0.06104	0.04443	0.05755
627.722	0.08525	0.05976	0.07912	0.05501	0.08273
627.984	0.07341	0.05516	0.08138	0.06558	0.05935
628.247	0.08051	0.05976	0.06104	0.0677	0.07014
628.509	0.07341	0.05746	0.06782	0.05924	0.05036
628.771	0.07341	0.06206	0.052	0.05289	0.06295
629.034	0.06867	0.06206	0.07008	0.05077	0.05935
629.296	0.07104	0.05746	0.05878	0.08674	0.07194
629.558	0.07341	0.05976	0.05878	0.06558	0.07554
629.82	0.07104	0.06895	0.05878	0.06347	0.05576
630.083	0.08525	0.05976	0.07008	0.07193	0.06835
630.345	0.07104	0.05976	0.07234	0.07193	0.05755
630.607	0.07104	0.06206	0.08138	0.06981	0.07374
630.869	0.08525	0.06436	0.05878	0.05077	0.05935
631.132	0.08999	0.07125	0.05878	0.04654	0.07194
631.394	0.09946	0.07355	0.05426	0.06981	0.06295
631.656	0.06867	0.07585	0.05652	0.06981	0.05576
631.918	0.08288	0.06666	0.06782	0.08039	0.06115
632.18	0.07578	0.05057	0.06782	0.06135	0.06295
632.442	0.09472	0.05057	0.06104	0.08039	0.07374
632.705	0.07578	0.05976	0.05426	0.06981	0.05216
632.967	0.08051	0.07125	0.07234	0.06135	0.05576
633.229	0.06631	0.05286	0.07008	0.05924	0.07014
633.491	0.07815	0.07815	0.05878	0.06135	0.06655
633.753	0.08051	0.05976	0.0633	0.07616	0.07914
634.015	0.09472	0.07125	0.08817	0.04443	0.07914
634.277	0.08762	0.07815	0.0633	0.06135	0.06295
634.54	0.09946	0.06436	0.09269	0.05924	0.06295
634.802	0.07341	0.05516	0.06782	0.0677	0.05036
635.064	0.06157	0.05976	0.0633	0.06558	0.05576
635.326	0.08999	0.06895	0.08138	0.06347	0.06475
635.588	0.09235	0.08504	0.0746	0.06347	0.08273
635.85	0.09472	0.07125	0.052	0.06981	0.05935
636.112	0.10183	0.08045	0.05652	0.07193	0.07914
636.374	0.08525	0.08045	0.05652	0.06558	0.06115
636.636	0.08288	0.06206	0.07912	0.08674	0.07554
636.898	0.1113	0.09194	0.07008	0.07828	0.08094
637.16	0.08288	0.07815	0.07234	0.06981	0.06475
637.422	0.09709	0.07585	0.07912	0.06981	0.07914
637.684	0.08762	0.07815	0.07912	0.0677	0.07374
637.946	0.07578	0.07355	0.09043	0.08674	0.07014
638.208	0.08288	0.08274	0.05878	0.0677	0.07914
638.47	0.08525	0.06206	0.07234	0.05077	0.07014
638.732	0.08762	0.08274	0.06556	0.06558	0.06115
638.994	0.10656	0.08734	0.08138	0.07405	0.08273
639.256	0.08525	0.07585	0.0633	0.06981	0.06475
639.518	0.07815	0.07125	0.08138	0.0677	0.07194
639.78	0.10419	0.07585	0.07912	0.07193	0.07014
640.042	0.08051	0.08274	0.0746	0.0677	0.06835
640.304	0.09709	0.09194	0.07008	0.07405	0.07554
640.565	0.08525	0.07815	0.08138	0.06347	0.07194
640.827	0.09709	0.06436	0.06556	0.07828	0.07914
641.089	0.08288	0.08734	0.052	0.08251	0.08813
641.351	0.09472	0.07815	0.07912	0.07193	0.05576
641.613	0.09946	0.09883	0.08817	0.06558	0.08453
641.875	0.09235	0.09654	0.08138	0.07193	0.07734
642.137	0.10419	0.06666	0.06782	0.06981	0.07014
642.398	0.09946	0.08504	0.07008	0.09309	0.08633
642.66	0.08762	0.06895	0.0633	0.07828	0.06475
642.922	0.10419	0.07815	0.08591	0.08039	0.08993
643.184	0.08525	0.07355	0.08365	0.06558	0.08453
643.446	0.10183	0.08734	0.08138	0.08039	0.07194
643.707	0.09235	0.08734	0.08591	0.08462	0.08094
643.969	0.09472	0.08045	0.06782	0.09309	0.07914
644.231	0.09946	0.07125	0.09721	0.07193	0.08633
644.493	0.08525	0.08734	0.06782	0.0677	0.08453
644.755	0.10419	0.07125	0.0746	0.06981	0.07914
645.016	0.09472	0.09424	0.07912	0.08885	0.07194
645.278	0.10419	0.07815	0.09043	0.06347	0.06475
645.54	0.10656	0.07815	0.08591	0.08462	0.07374
645.801	0.09472	0.08045	0.07234	0.05924	0.09353
646.063	0.09472	0.07355	0.07912	0.0677	0.06835
646.325	0.09235	0.07355	0.09495	0.07405	0.09353
646.587	0.10183	0.08504	0.0746	0.07828	0.09353
646.848	0.08288	0.08274	0.11529	0.08251	0.09712
647.11	0.09472	0.08734	0.09721	0.08462	0.09173
647.372	0.08999	0.09424	0.08591	0.0677	0.08633
647.633	0.13261	0.07815	0.06782	0.08674	0.08993
647.895	0.1113	0.07815	0.09269	0.08885	0.09173
648.156	0.10183	0.09424	0.09043	0.07405	0.08453
648.418	0.09946	0.10343	0.08138	0.08251	0.09892
648.68	0.09709	0.10113	0.10625	0.0677	0.08273
648.941	0.09946	0.07815	0.07912	0.08462	0.09353
649.203	0.10183	0.09424	0.09043	0.09732	0.08813
649.465	0.1113	0.09654	0.06782	0.08462	0.08813
649.726	0.11603	0.09194	0.08138	0.08039	0.08633
649.988	0.1113	0.10573	0.08365	0.08251	0.09892
650.249	0.08762	0.11033	0.07008	0.09309	0.09173
650.511	0.14445	0.10343	0.09269	0.09309	0.08453
650.772	0.12077	0.08734	0.09269	0.09309	0.10612
651.034	0.11367	0.08274	0.11303	0.08251	0.09712
651.295	0.1184	0.09194	0.08138	0.09732	0.09532
651.557	0.10183	0.10803	0.09947	0.0952	0.09712
651.818	0.10419	0.10573	0.09043	0.06981	0.10971
652.08	0.12787	0.08045	0.09269	0.09309	0.07914
652.341	0.10183	0.12412	0.11077	0.0952	0.09892
652.603	0.1113	0.09194	0.08365	0.07616	0.09173
652.864	0.12077	0.10803	0.09721	0.08674	0.08993
653.126	0.12077	0.10573	0.09043	0.11636	0.09892
653.387	0.12787	0.09424	0.10399	0.08674	0.11511
653.649	0.13498	0.11492	0.10851	0.08039	0.08273
653.91	0.13261	0.12412	0.11077	0.08674	0.09892
654.172	0.10419	0.11492	0.10851	0.08251	0.11871
654.433	0.11603	0.11033	0.08817	0.0952	0.08453
654.694	0.10419	0.11952	0.10173	0.09732	0.10072
654.956	0.13024	0.09654	0.09721	0.09097	0.10432
655.217	0.13735	0.13101	0.10625	0.09097	0.10072
655.479	0.12551	0.11492	0.10851	0.10155	0.10252
655.74	0.13498	0.10343	0.13112	0.10366	0.09353
656.001	0.1184	0.11492	0.09269	0.11001	0.11871
656.263	0.13261	0.12642	0.10173	0.11636	0.11691
656.524	0.13735	0.10113	0.08817	0.10366	0.10612
656.785	0.12787	0.11722	0.10851	0.0952	0.10971
657.047	0.14208	0.11952	0.11756	0.09732	0.10252
657.308	0.13261	0.12642	0.11982	0.11213	0.11151
657.569	0.14208	0.11722	0.11756	0.08251	0.11331
657.83	0.15392	0.11952	0.11529	0.09097	0.10971
658.092	0.15866	0.12182	0.13338	0.09732	0.10612
658.353	0.15629	0.1425	0.11529	0.11001	0.13129
658.614	0.13024	0.09883	0.11756	0.12482	0.10072
658.876	0.16576	0.11262	0.11303	0.09943	0.11151
659.137	0.14208	0.13561	0.12434	0.10578	0.1223
659.398	0.16339	0.12182	0.14016	0.08674	0.1277
659.659	0.13024	0.11262	0.12208	0.1079	0.1277
659.92	0.14682	0.13561	0.11982	0.13117	0.11151
660.182	0.15866	0.12642	0.11756	0.10155	0.1205
660.443	0.14682	0.1448	0.1379	0.12694	0.1223
660.704	0.15866	0.154	0.12886	0.11847	0.1295
660.965	0.16576	0.12871	0.13564	0.13328	0.1277
661.226	0.14445	0.1425	0.14016	0.12694	0.14568
661.488	0.16339	0.11492	0.13338	0.15444	0.11511
661.749	0.16339	0.13101	0.14468	0.10578	0.13669
662.01	0.19418	0.13101	0.14016	0.14174	0.1295
662.271	0.14208	0.15859	0.13564	0.11636	0.15827
662.532	0.18234	0.13101	0.12208	0.13963	0.14748
662.793	0.18234	0.1494	0.11303	0.11213	0.14209
663.054	0.19655	0.1425	0.13112	0.1079	0.15827
663.315	0.16813	0.1494	0.12208	0.14598	0.1277
663.577	0.18471	0.14021	0.12434	0.14386	0.14928
663.838	0.16576	0.17928	0.11756	0.13963	0.15108
664.099	0.19181	0.18158	0.15373	0.1354	0.14209
664.36	0.23207	0.17009	0.14694	0.15444	0.15288
664.621	0.19655	0.16089	0.14694	0.14174	0.15827
664.882	0.17287	0.16319	0.15147	0.15444	0.15288
665.143	0.18708	0.15859	0.14242	0.14386	0.16007
665.404	0.20128	0.17238	0.17407	0.15232	0.16367
665.665	0.18471	0.16319	0.17407	0.16078	0.15468
665.926	0.18944	0.1494	0.16955	0.15655	0.18525
666.187	0.20365	0.15859	0.14468	0.13751	0.15288
666.448	0.21076	0.16779	0.16955	0.16078	0.16367
666.709	0.20128	0.17468	0.15825	0.17348	0.17806
666.97	0.19892	0.19077	0.15373	0.14598	0.17806
667.231	0.21076	0.16779	0.1492	0.17559	0.16906
667.492	0.20839	0.17928	0.16729	0.16502	0.17986
667.753	0.24628	0.17698	0.19442	0.16502	0.17086
668.014	0.21549	0.17009	0.18085	0.17136	0.17986
668.275	0.25101	0.23904	0.18312	0.18829	0.16187
668.535	0.23207	0.20226	0.19442	0.14809	0.19424
668.796	0.23444	0.18847	0.18312	0.17771	0.19245
669.057	0.23207	0.21146	0.17407	0.16713	0.18165
669.318	0.26759	0.21146	0.21024	0.18829	0.19424
669.579	0.24628	0.20226	0.19894	0.18406	0.20504
669.84	0.25575	0.21146	0.19442	0.17559	0.18705
670.101	0.20602	0.18388	0.17407	0.18829	0.20144
670.362	0.2368	0.22065	0.21476	0.19463	0.18345
670.622	0.24391	0.22065	0.18312	0.18406	0.21223
670.883	0.24864	0.21835	0.21929	0.19887	0.22482
671.144	0.26285	0.25283	0.18764	0.19252	0.21942
671.405	0.28416	0.24593	0.21703	0.17771	0.19964
671.666	0.2818	0.20916	0.2125	0.21367	0.19065
671.926	0.26285	0.23674	0.22833	0.19675	0.22302
672.187	0.2889	0.26432	0.20798	0.19887	0.23741
672.448	0.26996	0.25283	0.21929	0.21579	0.22662
672.709	0.28653	0.25283	0.23285	0.20521	0.22302
672.969	0.26996	0.25973	0.22381	0.22214	0.24101
673.23	0.30785	0.24134	0.23963	0.22214	0.23921
673.491	0.26759	0.25513	0.21703	0.20944	0.2536
673.752	0.29837	0.22985	0.2012	0.21791	0.25
674.012	0.28653	0.25743	0.23737	0.22214	0.2464
674.273	0.32916	0.28501	0.23059	0.2306	0.2554
674.534	0.29837	0.28041	0.23737	0.24329	0.27158
674.794	0.2818	0.26892	0.24415	0.22637	0.23561
675.055	0.29127	0.25743	0.22833	0.2306	0.26799
675.316	0.31495	0.25743	0.24867	0.28137	0.25899
675.576	0.32205	0.27811	0.24641	0.24118	0.27338
675.837	0.30785	0.28501	0.25094	0.24118	0.28058
676.098	0.30311	0.28731	0.25094	0.25387	0.27158
676.358	0.32442	0.3034	0.25998	0.24329	0.27158
676.619	0.34573	0.31259	0.25546	0.26445	0.28777
676.879	0.34337	0.2988	0.29615	0.24541	0.29137
677.14	0.35521	0.31029	0.28711	0.27714	0.30396
677.401	0.32916	0.2919	0.26676	0.27291	0.28058
677.661	0.32916	0.2965	0.27806	0.26868	0.30396
677.922	0.37652	0.34017	0.28259	0.27291	0.32734
678.182	0.35994	0.33328	0.28259	0.26233	0.32014
678.443	0.36231	0.34477	0.29841	0.2708	0.30935
678.703	0.37178	0.33098	0.28485	0.27714	0.33273
678.964	0.39073	0.30799	0.29615	0.27291	0.35612
679.224	0.36231	0.33328	0.33006	0.27714	0.32554
679.485	0.37178	0.37695	0.30067	0.30253	0.35612
679.745	0.39309	0.34017	0.27354	0.28137	0.35791
680.006	0.39783	0.36775	0.3278	0.28137	0.36331
680.266	0.4073	0.36086	0.33684	0.30465	0.38309
680.527	0.39546	0.38614	0.35267	0.31522	0.35612
680.787	0.42151	0.34707	0.32328	0.28137	0.3705
681.048	0.41678	0.38614	0.36849	0.32369	0.3705
681.308	0.4002	0.39074	0.33232	0.27926	0.38489
681.569	0.41204	0.39074	0.37527	0.2983	0.38849
681.829	0.44993	0.38614	0.33458	0.33215	0.39748
682.089	0.42862	0.40683	0.34136	0.3258	0.39748
682.35	0.44282	0.39304	0.30971	0.35542	0.42446
682.61	0.44282	0.41602	0.37527	0.34273	0.40647
682.871	0.44756	0.42292	0.37075	0.33638	0.42086
683.131	0.44519	0.39993	0.37527	0.3533	0.42266
683.391	0.46887	0.41372	0.39562	0.35965	0.41007
683.652	0.45703	0.43671	0.37527	0.35119	0.42626
683.912	0.4665	0.39763	0.39336	0.35542	0.46223
684.172	0.46177	0.41832	0.39788	0.38715	0.44424
684.433	0.47124	0.4459	0.3911	0.35753	0.44964
684.693	0.49492	0.4505	0.39562	0.3935	0.43345
684.953	0.47124	0.4505	0.41597	0.38715	0.46043
685.214	0.47361	0.42751	0.40692	0.3935	0.48201
685.474	0.48545	0.48268	0.43179	0.41254	0.4946
685.734	0.48308	0.48268	0.43631	0.40619	0.48022
685.994	0.51623	0.4436	0.4024	0.41042	0.46763
686.255	0.49255	0.45969	0.42501	0.41677	0.4946
686.515	0.53755	0.47808	0.43179	0.41677	0.46763
686.775	0.53281	0.45969	0.41144	0.42523	0.51259
687.035	0.53281	0.49877	0.44988	0.39985	0.53237
687.296	0.53281	0.46429	0.45892	0.42523	0.54496
687.556	0.5186	0.48268	0.44761	0.39562	0.55755
687.816	0.51623	0.49417	0.47248	0.42312	0.53058
688.076	0.53755	0.52865	0.43631	0.44639	0.54676
688.336	0.52571	0.50106	0.46118	0.43581	0.56655
688.596	0.5778	0.50336	0.44309	0.44427	0.54856
688.857	0.55886	0.55853	0.42275	0.43158	0.56295
689.117	0.58254	0.52405	0.47022	0.46966	0.57194
689.377	0.58964	0.51485	0.49283	0.4612	0.58094
689.637	0.58491	0.55623	0.48379	0.49082	0.57374
689.897	0.59201	0.51715	0.49735	0.49293	0.60072
690.157	0.59438	0.55163	0.44988	0.46966	0.58633
690.417	0.58964	0.51945	0.51317	0.49928	0.60612
690.677	0.59438	0.56542	0.5177	0.50139	0.6241
690.937	0.61095	0.56772	0.49283	0.48659	0.61331
691.198	0.61095	0.55163	0.49057	0.48447	0.63489
691.458	0.64174	0.58381	0.53126	0.47812	0.63489
691.718	0.60385	0.60679	0.529	0.49293	0.64928
691.978	0.63227	0.5907	0.52674	0.49505	0.66547
692.238	0.62279	0.56542	0.52674	0.50139	0.65108
692.498	0.65121	0.60679	0.529	0.5289	0.65827
692.758	0.63463	0.6022	0.52448	0.52255	0.65468
693.018	0.64648	0.62518	0.57195	0.53524	0.71223
693.278	0.67963	0.63897	0.53804	0.50563	0.68165
693.538	0.67963	0.62288	0.60134	0.54582	0.68705
693.798	0.65595	0.63667	0.54935	0.53524	0.69245
694.058	0.67016	0.63897	0.59682	0.53101	0.71403
694.318	0.65358	0.63437	0.56065	0.52044	0.72302
694.577	0.67963	0.57691	0.58099	0.53736	0.69604
694.837	0.7412	0.6022	0.58099	0.56063	0.73381
695.097	0.65121	0.61828	0.5923	0.56698	0.73381
695.357	0.69384	0.63667	0.56291	0.56698	0.73201
695.617	0.64411	0.64587	0.58326	0.56909	0.7446
695.877	0.66542	0.66885	0.60586	0.57121	0.78237
696.137	0.70094	0.65276	0.60586	0.5564	0.77698
696.397	0.72225	0.66655	0.59682	0.59237	0.75
696.657	0.66542	0.66655	0.60812	0.58179	0.76799
696.916	0.71278	0.65506	0.61943	0.57967	0.76439
697.176	0.71752	0.68034	0.61491	0.57967	0.7554
697.436	0.69384	0.68954	0.64882	0.5839	0.81295
697.696	0.69384	0.68494	0.62847	0.64737	0.79676
697.956	0.76251	0.66196	0.6669	0.62198	0.78058
698.215	0.71752	0.69873	0.63525	0.59025	0.79496
698.475	0.69384	0.69643	0.68046	0.62198	0.82194
698.735	0.69384	0.69873	0.63299	0.67487	0.85252
698.995	0.71278	0.67115	0.65786	0.62621	0.85612
699.255	0.72936	0.70103	0.66464	0.59871	0.81655
699.514	0.75541	0.7378	0.67594	0.61775	0.83453
699.774	0.75777	0.68494	0.64429	0.64737	0.84353
700.034	0.76251	0.70563	0.67142	0.58602	0.84892
700.293	0.70568	0.70792	0.66238	0.64737	0.8777
700.553	0.76961	0.73091	0.63073	0.62621	0.85252
700.813	0.73883	0.70103	0.68046	0.63679	0.8759
701.073	0.77435	0.72861	0.67368	0.63891	0.86511
701.332	0.79566	0.70792	0.67142	0.66006	0.85432
701.592	0.75777	0.72401	0.65786	0.66641	0.91727
701.852	0.74356	0.71022	0.68273	0.65583	0.86691
702.111	0.75067	0.72861	0.70533	0.64737	0.88309
702.371	0.73409	0.7424	0.6782	0.68545	0.90288
702.63	0.74356	0.73321	0.65786	0.69814	0.86511
702.89	0.76014	0.75389	0.69177	0.64737	0.8759
703.15	0.78145	0.7516	0.69403	0.65583	0.91007
703.409	0.75304	0.69873	0.74829	0.70026	0.89388
703.669	0.78145	0.73321	0.72568	0.64314	0.91007
703.928	0.77909	0.78148	0.71211	0.71507	0.91906
704.188	0.78856	0.77228	0.7189	0.6791	0.93525
704.448	0.76014	0.7378	0.70533	0.65372	0.91367
704.707	0.78619	0.75619	0.69855	0.71295	0.92086
704.967	0.78856	0.78837	0.73472	0.69391	0.93525
705.226	0.79329	0.7401	0.72116	0.71084	0.93705
705.486	0.8004	0.72172	0.74829	0.68334	0.93885
705.745	0.75777	0.72861	0.69629	0.70238	0.97122
706.005	0.79093	0.77688	0.73246	0.71507	0.90827
706.264	0.77672	0.7493	0.76185	0.72988	0.95863
706.524	0.79803	0.7401	0.68499	0.71084	0.94065
706.783	0.79093	0.7516	0.73246	0.67487	0.94245
707.042	0.81461	0.76079	0.72794	0.68968	0.96223
707.302	0.77198	0.77918	0.73924	0.73411	0.97842
707.561	0.77198	0.75849	0.70759	0.6918	0.97842
707.821	0.80513	0.76998	0.77315	0.70026	0.91727
708.08	0.78382	0.72631	0.72116	0.72776	0.93885
708.34	0.76725	0.75849	0.73472	0.7193	0.9964
708.599	0.77909	0.7493	0.76863	0.70238	0.95324
708.858	0.78619	0.7516	0.71438	0.7468	0.93345
709.118	0.8004	0.76079	0.75733	0.73623	0.95683
709.377	0.77909	0.73551	0.74829	0.73623	0.94424
709.636	0.8004	0.77688	0.76185	0.73199	0.93705
709.896	0.77909	0.78837	0.70759	0.72142	0.95504
710.155	0.77909	0.77458	0.77315	0.7193	0.96942
710.414	0.77672	0.77458	0.73698	0.72776	0.95504
710.674	0.72462	0.81365	0.72568	0.75103	0.96763
710.933	0.79803	0.79067	0.73698	0.73411	0.99281
711.192	0.77909	0.78377	0.75959	0.75738	0.9964
711.452	0.71752	0.76079	0.77089	0.72565	0.97842
711.711	0.75541	0.7516	0.7415	0.73623	0.95683
711.97	0.8004	0.76539	0.78672	0.72988	0.95504
712.229	0.7412	0.75389	0.72568	0.74046	0.97662
712.489	0.82645	0.79986	0.76863	0.69814	0.96583
712.748	0.77909	0.76079	0.69629	0.71084	0.96403
713.007	0.78382	0.747	0.79576	0.73411	0.94784
713.266	0.75067	0.76309	0.75733	0.73834	0.95863
713.525	0.80277	0.68954	0.70533	0.77431	0.93885
713.785	0.76961	0.747	0.75507	0.73623	0.97842
714.044	0.76014	0.75849	0.73924	0.73834	0.99281
714.303	0.79329	0.77458	0.74376	0.76373	0.97482
714.562	0.76961	0.77458	0.73698	0.71507	0.97842
714.821	0.73409	0.75619	0.76863	0.74257	0.97482
715.08	0.80277	0.7447	0.77089	0.77007	0.94964
715.339	0.73172	0.77228	0.74376	0.74046	0.95504
715.599	0.75304	0.78377	0.73924	0.7595	0.98921
715.858	0.78382	0.747	0.76185	0.75738	0.96043
716.117	0.73646	0.73321	0.77315	0.75527	0.97122
716.376	0.73409	0.81595	0.7822	0.73411	0.92626
716.635	0.77198	0.75389	0.77541	0.76373	0.95324
716.894	0.76014	0.77228	0.77767	0.73199	0.96043
717.153	0.77198	0.77918	0.75959	0.76161	0.93525
717.412	0.76488	0.78377	0.77541	0.78488	1
717.671	0.75541	0.76768	0.77767	0.75527	0.94604
717.93	0.77198	0.76539	0.79802	0.77219	0.96583
718.189	0.73883	0.77688	0.77541	0.75527	0.95504
718.448	0.77909	0.72861	0.73698	0.76584	0.92806
718.707	0.73172	0.78377	0.76185	0.77642	0.94964
718.966	0.70568	0.76768	0.82063	0.74892	0.97662
719.225	0.77198	0.75619	0.7935	0.75315	0.94964
719.484	0.7412	0.7493	0.81837	0.73834	0.96583
719.743	0.75067	0.78377	0.79576	0.75527	0.96223
720.002	0.7483	0.77228	0.78672	0.79758	0.94065
720.261	0.76488	0.76998	0.84097	0.78912	0.90468
720.52	0.75541	0.79067	0.79124	0.79546	0.97662
720.779	0.71041	0.7493	0.83871	0.77007	0.93345
721.037	0.73883	0.80676	0.84549	0.79546	0.96223
721.296	0.78145	0.77918	0.82967	0.81027	0.93885
721.555	0.71988	0.75389	0.8048	0.83566	0.94964
721.814	0.75541	0.78837	0.85002	0.84835	0.91727
722.073	0.75541	0.76539	0.80932	0.83143	0.91367
722.332	0.75304	0.77918	0.83871	0.82085	0.91007
722.591	0.7483	0.70563	0.83193	0.8145	0.95324
722.849	0.78145	0.76768	0.82515	0.86528	0.89209
723.108	0.77672	0.77688	0.82289	0.85258	0.90108
723.367	0.8004	0.79527	0.84549	0.86105	0.90288
723.626	0.76488	0.79986	0.81385	0.85258	0.91547
723.885	0.76488	0.79527	0.84776	0.84624	0.92446
724.143	0.75541	0.81136	0.83419	0.87162	0.8759
724.402	0.74593	0.80216	0.84776	0.86316	0.91906
724.661	0.73646	0.78837	0.8568	0.89066	0.89568
724.92	0.72462	0.76539	0.83871	0.92028	0.88309
725.178	0.77672	0.81825	0.91105	0.84835	0.91547
725.437	0.72936	0.77458	0.90201	0.83777	0.8777
725.696	0.75541	0.76539	0.88167	0.83989	0.91007
725.954	0.75067	0.80446	0.89749	0.92663	0.8795
726.213	0.72936	0.82515	0.91105	0.90547	0.91906
726.472	0.75777	0.83434	0.92914	0.89701	0.89029
726.73	0.72699	0.82285	0.92462	0.88855	0.89928
726.989	0.73646	0.80446	0.93366	0.91817	0.89388
727.248	0.74356	0.81365	0.90201	0.94144	0.92806
727.506	0.70568	0.77458	0.95175	0.93721	0.8795
727.765	0.76488	0.8964	0.97661	0.94778	0.85791
728.024	0.82171	0.80446	0.95175	0.96682	0.8705
728.282	0.76488	0.81825	0.95175	0.95836	0.8759
728.541	0.78145	0.77918	0.96531	0.96894	0.8741
728.799	0.7412	0.85503	0.94723	1.00067	0.8795
729.058	0.71278	0.83204	0.94949	0.93932	0.83993
729.316	0.80277	0.82974	0.95627	0.99856	0.86511
729.575	0.79329	0.81825	0.94044	0.98375	0.85612
729.833	0.81461	0.85503	1.03539	0.99433	0.84353
730.092	0.74593	0.86652	1.01278	0.98798	0.85252
730.35	0.75541	0.84353	0.94044	0.99433	0.82554
730.609	0.74593	0.85043	1.006	1.00702	0.85791
730.867	0.76725	0.85273	1.01505	1.01125	0.82554
731.126	0.8075	0.85043	1.01957	1.02395	0.80755
731.384	0.77435	0.82974	1.03087	0.98798	0.78957
731.643	0.78856	0.83894	1.00826	1.05568	0.81295
731.901	0.75067	0.87801	1.06026	1.06203	0.81295
732.16	0.78856	0.84583	1.03765	1.03664	0.81835
732.418	0.78619	0.88031	1.09191	1.07049	0.79137
732.677	0.79329	0.84813	1.06026	1.06626	0.79137
732.935	0.77435	0.84583	1.05348	1.12338	0.80755
733.193	0.76251	0.87112	1.06252	1.06203	0.81295
733.452	0.81934	0.88261	1.08739	1.16992	0.80755
733.71	0.75067	0.88261	1.07156	1.08953	0.78777
733.969	0.75777	0.86652	1.1213	1.12338	0.76978
734.227	0.77198	0.85732	1.11452	1.1805	0.78058
734.485	0.75541	0.91249	1.09417	1.12761	0.7554
734.744	0.78145	0.88031	1.10321	1.14877	0.79496
735.002	0.77672	0.92628	1.09643	1.12549	0.76619
735.26	0.73883	0.86652	1.09643	1.16569	0.76619
735.518	0.75777	0.85503	1.15295	1.18473	0.77158
735.777	0.81461	0.8941	1.07834	1.1403	0.73381
736.035	0.77909	0.91708	1.1213	1.19742	0.76978
736.293	0.79093	0.88031	1.13034	1.20589	0.72662
736.552	0.77909	0.8941	1.14617	1.14242	0.71583
736.81	0.74593	0.8964	1.14843	1.17415	0.71763
737.068	0.72699	0.92168	1.12808	1.16992	0.73741
737.326	0.79566	0.8872	1.14164	1.21223	0.69245
737.584	0.74356	0.86422	1.14617	1.16569	0.69604
737.843	0.77198	0.8872	1.16425	1.23762	0.68885
738.101	0.78856	0.8918	1.14843	1.23762	0.70683
738.359	0.78856	0.8964	1.15521	1.22916	0.69245
738.617	0.81461	0.86422	1.21625	1.26935	0.68705
738.875	0.76725	0.86882	1.16199	1.24185	0.66187
739.133	0.76725	0.91938	1.18008	1.22493	0.66547
739.392	0.72699	0.85732	1.15295	1.16569	0.67266
739.65	0.76961	0.8895	1.17103	1.20377	0.67266
739.908	0.74593	0.91938	1.20268	1.27782	0.65108
740.166	0.8004	0.91249	1.21399	1.2207	0.64209
740.424	0.75067	0.91479	1.18912	1.21858	0.63129
740.682	0.75304	0.85043	1.19816	1.22493	0.65468
740.94	0.7412	0.8872	1.17555	1.21858	0.64748
741.198	0.78856	0.93317	1.16199	1.20377	0.6241
741.456	0.7412	0.8987	1.22077	1.26089	0.61331
741.714	0.71515	0.8941	1.18686	1.26935	0.60252
741.972	0.74356	0.84124	1.22077	1.26301	0.6205
742.23	0.75541	0.87801	1.20268	1.27147	0.59892
742.488	0.7412	0.85962	1.22529	1.25243	0.58993
742.746	0.7412	0.84583	1.2072	1.2482	0.57914
743.004	0.72225	0.85043	1.16425	1.21858	0.56475
743.262	0.71278	0.86652	1.18686	1.26089	0.58094
743.52	0.76961	0.82055	1.2072	1.22493	0.56655
743.778	0.68436	0.85273	1.13712	1.25666	0.55036
744.036	0.71515	0.85043	1.17103	1.22493	0.53777
744.294	0.69857	0.85043	1.19138	1.21646	0.56295
744.552	0.72462	0.88031	1.24337	1.25455	0.54856
744.81	0.70094	0.86652	1.15521	1.23762	0.50719
745.068	0.69384	0.85273	1.21172	1.24608	0.53417
745.326	0.68436	0.79527	1.18686	1.21858	0.52878
745.584	0.72699	0.77688	1.16199	1.25666	0.51079
745.841	0.66779	0.85043	1.1439	1.25455	0.52158
746.099	0.64648	0.81595	1.21172	1.27993	0.49281
746.357	0.69384	0.82285	1.12356	1.23762	0.4946
746.615	0.65832	0.82515	1.18686	1.21858	0.5054
746.873	0.67726	0.83664	1.12582	1.17838	0.46763
747.131	0.64884	0.80216	1.18234	1.25243	0.5
747.388	0.67016	0.79527	1.15069	1.21012	0.49101
747.646	0.64648	0.78837	1.09869	1.26724	0.48741
747.904	0.65595	0.78148	1.13938	1.19108	0.48921
748.162	0.62279	0.80446	1.15295	1.18896	0.4946
748.42	0.637	0.77918	1.13712	1.13184	0.46763
748.677	0.61569	0.72861	1.18234	1.19108	0.46223
748.935	0.59675	0.73551	1.10999	1.15723	0.44424
749.193	0.63937	0.75389	1.10321	1.20166	0.42266
749.45	0.60148	0.7401	1.10547	1.19319	0.43525
749.708	0.6299	0.7493	1.10547	1.153	0.43885
749.966	0.59675	0.75619	1.07382	1.17838	0.40468
750.224	0.5778	0.75619	1.08513	1.15723	0.44245
750.481	0.56833	0.69413	1.10547	1.15934	0.40288
750.739	0.60622	0.71252	1.08965	1.17204	0.41906
750.996	0.58017	0.70103	1.10773	1.13607	0.38849
751.254	0.56596	0.68494	1.058	1.10222	0.40108
751.512	0.56123	0.7378	1.08965	1.10645	0.36691
751.769	0.54939	0.72861	1.058	1.09588	0.3795
752.027	0.56359	0.68494	1.01505	1.0853	0.3705
752.285	0.54939	0.68494	1.01505	1.15723	0.40108
752.542	0.55412	0.67804	1.01957	1.10434	0.3723
752.8	0.55412	0.67575	1.04896	1.14242	0.3705
753.057	0.50202	0.67345	0.9947	1.0451	0.35432
753.315	0.51623	0.62978	0.95627	1.06414	0.36691
753.572	0.52334	0.67575	1.01278	1.06203	0.32914
753.83	0.50676	0.65736	1.01278	1.0578	0.34173
754.087	0.53755	0.63897	0.92914	1.07895	0.33993
754.345	0.49492	0.65966	0.94949	1.02183	0.31835
754.602	0.52571	0.64127	0.96305	1.06203	0.32374
754.86	0.5115	0.62518	0.96079	0.99433	0.29856
755.117	0.49729	0.58151	0.96757	1.02183	0.32914
755.375	0.5186	0.61828	0.94044	1.00067	0.30396
755.632	0.47834	0.61599	0.92236	0.9774	0.28957
755.89	0.4523	0.57921	0.90879	0.97106	0.30576
756.147	0.50439	0.58841	0.90653	0.9774	0.29137
756.404	0.49255	0.57232	0.87714	0.94778	0.28957
756.662	0.49255	0.54473	0.87714	0.96048	0.29856
756.919	0.4523	0.57232	0.8681	0.95202	0.28597
757.177	0.46414	0.56772	0.86132	0.96048	0.28597
757.434	0.43335	0.55163	0.84323	0.87162	0.26259
757.691	0.4523	0.55163	0.88393	0.91605	0.29317
757.949	0.41678	0.52175	0.86132	0.9224	0.30576
758.206	0.43809	0.52865	0.84549	0.89489	0.26259
758.463	0.43335	0.51945	0.7822	0.81239	0.25899
758.721	0.37415	0.52635	0.83871	0.84412	0.27338
758.978	0.37889	0.51715	0.80254	0.85047	0.26439
759.235	0.43335	0.48038	0.80932	0.84201	0.2464
759.493	0.4002	0.51485	0.75055	0.86105	0.26079
759.75	0.40493	0.48497	0.73246	0.83989	0.23201
760.007	0.36941	0.49417	0.7935	0.83354	0.23022
760.264	0.42151	0.47348	0.7302	0.77642	0.23381
760.522	0.38125	0.46889	0.75733	0.78277	0.2446
760.779	0.35284	0.45739	0.72794	0.76373	0.23741
761.036	0.3481	0.46889	0.70985	0.77854	0.23381
761.293	0.36705	0.46889	0.68725	0.74469	0.20144
761.55	0.37415	0.48268	0.6669	0.74046	0.20504
761.808	0.34337	0.46659	0.70759	0.77219	0.21403
762.065	0.37415	0.42751	0.71438	0.76161	0.22302
762.322	0.35994	0.43441	0.67368	0.71295	0.21043
762.579	0.3481	0.4482	0.61943	0.64526	0.22122
762.836	0.36231	0.39763	0.63525	0.69391	0.18705
763.093	0.31021	0.42062	0.64429	0.6918	0.19245
763.35	0.32442	0.43211	0.66012	0.68545	0.18345
763.608	0.31732	0.41602	0.58099	0.67699	0.18705
763.865	0.34337	0.41602	0.62169	0.70661	0.19065
764.122	0.35047	0.39993	0.59908	0.65795	0.17626
764.379	0.31021	0.37235	0.61943	0.63256	0.18525
764.636	0.31021	0.37005	0.56291	0.63891	0.18345
764.893	0.31258	0.35626	0.56065	0.64102	0.19065
765.15	0.29364	0.38844	0.52448	0.61775	0.17986
765.407	0.29837	0.36316	0.58099	0.64949	0.17266
765.664	0.31495	0.38844	0.53804	0.5966	0.17986
765.921	0.31258	0.33098	0.53804	0.59237	0.16727
766.178	0.2889	0.30799	0.50187	0.58602	0.16727
766.435	0.2889	0.35396	0.56065	0.57756	0.17986
766.692	0.29364	0.32408	0.56969	0.56698	0.17806
766.949	0.28653	0.35166	0.50187	0.57121	0.16547
767.206	0.27943	0.32408	0.53578	0.52467	0.16187
767.463	0.27469	0.31489	0.529	0.5162	0.16547
767.72	0.26996	0.28271	0.49283	0.5289	0.17266
767.976	0.25338	0.31029	0.46796	0.54582	0.15827
768.233	0.26996	0.31259	0.48831	0.56063	0.14209
768.49	0.26522	0.31029	0.46344	0.52255	0.14568
768.747	0.2297	0.28501	0.46344	0.49928	0.16187
769.004	0.2297	0.33098	0.48152	0.51197	0.16187
769.261	0.24391	0.2942	0.44988	0.49293	0.14388
769.518	0.21549	0.3034	0.47474	0.47389	0.13849
769.775	0.24154	0.26662	0.44761	0.47812	0.15647
770.031	0.24154	0.28961	0.4657	0.44639	0.13489
770.288	0.2226	0.27811	0.41144	0.44639	0.11871
770.545	0.23917	0.3011	0.4137	0.43793	0.1277
770.802	0.2297	0.25053	0.41823	0.45485	0.1241
771.058	0.21786	0.25283	0.41597	0.39138	0.11691
771.315	0.20602	0.26202	0.38432	0.41889	0.13489
771.572	0.17287	0.23214	0.37527	0.44216	0.1205
771.829	0.20365	0.25283	0.37301	0.41889	0.11871
772.085	0.17524	0.24134	0.37527	0.40831	0.1205
772.342	0.19655	0.26662	0.37301	0.40831	0.1295
772.599	0.20128	0.24823	0.36171	0.3935	0.13849
772.856	0.20602	0.23904	0.37979	0.40408	0.10971
773.112	0.18708	0.22525	0.34814	0.40408	0.1205
773.369	0.19892	0.20686	0.3391	0.38292	0.10612
773.626	0.18708	0.24364	0.36397	0.37234	0.11331
773.882	0.21312	0.21605	0.33684	0.37446	0.10432
774.139	0.22023	0.21835	0.3165	0.36811	0.11331
774.395	0.1776	0.20226	0.33458	0.34907	0.11151
774.652	0.16813	0.20686	0.35041	0.33638	0.10971
774.909	0.15629	0.20226	0.33458	0.3533	0.10252
775.165	0.16576	0.20686	0.29615	0.33003	0.11511
775.422	0.17287	0.18847	0.29389	0.32792	0.1205
775.678	0.15155	0.18847	0.30067	0.32157	0.10432
775.935	0.16576	0.19767	0.33232	0.33003	0.08993
776.192	0.15629	0.20686	0.29841	0.30676	0.09892
776.448	0.13261	0.19997	0.28937	0.33426	0.09353
776.705	0.1776	0.17698	0.28485	0.28984	0.09173
776.961	0.14919	0.19537	0.28259	0.27714	0.07914
777.218	0.15392	0.19767	0.23963	0.27926	0.09892
777.474	0.14682	0.17698	0.24867	0.28349	0.09173
777.731	0.13024	0.17698	0.26224	0.30253	0.08993
777.987	0.14682	0.17009	0.24641	0.27926	0.07554
778.243	0.14919	0.17928	0.23963	0.27926	0.09532
778.5	0.13498	0.16089	0.25094	0.27714	0.10791
778.756	0.13971	0.16779	0.23737	0.24118	0.07914
779.013	0.13024	0.1471	0.23737	0.28772	0.09532
779.269	0.13971	0.16089	0.22607	0.26445	0.06835
779.526	0.13261	0.12871	0.2532	0.2708	0.07374
779.782	0.12787	0.1425	0.22607	0.27503	0.06835
780.038	0.13261	0.1425	0.23285	0.2581	0.08813
780.295	0.12787	0.12412	0.23963	0.24329	0.08273
780.551	0.12551	0.1471	0.21476	0.2306	0.07194
780.807	0.13261	0.1425	0.21703	0.23695	0.06835
781.064	0.1184	0.14021	0.18764	0.23695	0.06835
781.32	0.12314	0.13791	0.19442	0.21791	0.08094
781.576	0.13735	0.13331	0.19216	0.22002	0.07014
781.833	0.10893	0.13331	0.20798	0.22002	0.08273
782.089	0.1113	0.1425	0.2125	0.21367	0.06115
782.345	0.11603	0.13101	0.2012	0.21156	0.08273
782.601	0.12314	0.13561	0.21024	0.20733	0.07734
782.858	0.10656	0.1448	0.19668	0.20521	0.05935
783.114	0.09709	0.12182	0.18085	0.20098	0.08633
783.37	0.09709	0.12182	0.18764	0.20944	0.06115
783.626	0.1184	0.11952	0.17859	0.19887	0.07194
783.882	0.09235	0.11952	0.18085	0.20098	0.05755
784.139	0.09235	0.12412	0.18764	0.16925	0.05755
784.395	0.1113	0.11033	0.16955	0.22425	0.07194
784.651	0.10419	0.10573	0.16729	0.1904	0.05935
784.907	0.10419	0.11033	0.17633	0.18829	0.06115
785.163	0.08762	0.11262	0.15825	0.18194	0.05216
785.419	0.10419	0.10113	0.16955	0.17348	0.05935
785.676	0.10183	0.11262	0.16955	0.18617	0.06655
785.932	0.07341	0.13561	0.16051	0.17136	0.05576
786.188	0.08288	0.10573	0.15147	0.15867	0.05396
786.444	0.10893	0.10343	0.15147	0.15655	0.03957
786.7	0.08762	0.10343	0.13338	0.17348	0.05935
786.956	0.09709	0.08045	0.15599	0.16713	0.06115
787.212	0.09235	0.08734	0.14468	0.14598	0.05036
787.468	0.06631	0.10343	0.1492	0.13963	0.04676
787.724	0.10183	0.11262	0.14016	0.12905	0.05216
787.98	0.07578	0.10803	0.1492	0.15021	0.06295
788.236	0.09235	0.08504	0.12886	0.17348	0.05576
788.492	0.07578	0.07815	0.12434	0.14386	0.06295
788.748	0.07104	0.07815	0.14016	0.1354	0.05216
789.004	0.07341	0.08504	0.13338	0.15232	0.04496
789.26	0.08999	0.08734	0.1492	0.15021	0.04856
789.516	0.08051	0.08734	0.1266	0.13328	0.03597
789.772	0.06867	0.06206	0.12434	0.13963	0.06655
790.028	0.07815	0.06895	0.12886	0.1354	0.05036
790.284	0.09235	0.08274	0.12434	0.1227	0.04676
790.54	0.06867	0.07815	0.10625	0.11213	0.04137
790.795	0.08288	0.09424	0.10399	0.11847	0.05216
791.051	0.0521	0.07815	0.10851	0.13963	0.04317
791.307	0.05683	0.07355	0.09947	0.11636	0.03777
791.563	0.06631	0.06666	0.09043	0.11001	0.05036
791.819	0.06394	0.07585	0.11077	0.12059	0.04676
792.075	0.06394	0.08045	0.09269	0.12905	0.04856
792.33	0.07815	0.08274	0.10399	0.12482	0.03058
792.586	0.07104	0.05057	0.11303	0.11847	0.04496
792.842	0.07341	0.06666	0.11077	0.11213	0.04496
793.098	0.04499	0.09194	0.09495	0.10155	0.04317
793.354	0.04973	0.08274	0.09269	0.13328	0.04496
793.609	0.06631	0.07355	0.09495	0.0952	0.04317
793.865	0.04973	0.06206	0.09721	0.10366	0.04676
794.121	0.06157	0.06436	0.10625	0.10155	0.03237
794.377	0.0521	0.06895	0.11529	0.10578	0.03777
794.632	0.05683	0.05746	0.10399	0.0952	0.04137
794.888	0.05683	0.07355	0.08365	0.10155	0.04137
795.144	0.04973	0.04827	0.07234	0.08039	0.03777
795.399	0.07104	0.05286	0.09947	0.11636	0.03957
795.655	0.03315	0.04827	0.06782	0.09097	0.04317
795.911	0.04736	0.06206	0.07912	0.09309	0.03957
796.166	0.06867	0.07125	0.07008	0.11213	0.04496
796.422	0.03315	0.07585	0.07686	0.08885	0.03957
796.678	0.05446	0.05976	0.08138	0.09309	0.05935
796.933	0.04736	0.04827	0.08591	0.07828	0.02878
797.189	0.04499	0.06666	0.07234	0.08462	0.03417
797.444	0.05683	0.04367	0.0746	0.08674	0.02878
797.7	0.06157	0.06666	0.06556	0.09309	0.03957
797.955	0.06157	0.05057	0.08138	0.08462	0.04676
798.211	0.06157	0.05746	0.0746	0.07405	0.03417
798.466	0.05446	0.05057	0.08365	0.0952	0.03957
798.722	0.0592	0.03678	0.07686	0.08251	0.03058
798.977	0.04973	0.05516	0.07912	0.08039	0.03777
799.233	0.05446	0.04827	0.07686	0.07405	0.02878
799.488	0.03315	0.04597	0.0746	0.07193	0.03417
799.744	0.04973	0.05286	0.07686	0.06135	0.03777
799.999	0.03789	0.05286	0.07234	0.06558	0.03058
800.255	0.05446	0.05976	0.06104	0.05924	0.03058
800.51	0.04736	0.05057	0.06104	0.05501	0.02518
800.766	0.0521	0.03678	0.05878	0.07616	0.03417
801.021	0.04973	0.04137	0.04973	0.06135	0.02698
801.277	0.04973	0.04827	0.05878	0.07405	0.03058
801.532	0.02605	0.04827	0.05652	0.05289	0.03058
801.787	0.04973	0.04137	0.06556	0.06981	0.02878
802.043	0.02605	0.04367	0.05652	0.06981	0.02878
802.298	0.04262	0.04137	0.04295	0.05924	0.02518
802.553	0.04262	0.05057	0.05426	0.06558	0.03777
802.809	0.04262	0.05516	0.05652	0.05924	0.02158
803.064	0.02842	0.02988	0.06556	0.06347	0.01978
803.319	0.06394	0.03678	0.04973	0.05924	0.01799
803.575	0.03315	0.04597	0.06556	0.05924	0.05036
803.83	0.03789	0.04367	0.04521	0.0677	0.04137
804.085	0.04026	0.03678	0.06104	0.05077	0.03777
804.34	0.03789	0.03907	0.0633	0.0677	0.03417
804.596	0.05683	0.03678	0.0633	0.06558	0.02518
804.851	0.03789	0.04367	0.05878	0.05077	0.03058
805.106	0.03552	0.04367	0.04295	0.06558	0.03237
805.361	0.03552	0.03218	0.04747	0.05501	0.01799
805.616	0.0521	0.02298	0.04747	0.05077	0.02698
805.872	0.04026	0.04597	0.05426	0.06558	0.02518
806.127	0.03789	0.05057	0.06104	0.05077	0.03058
806.382	0.04262	0.04137	0.05426	0.05712	0.03597
806.637	0.03078	0.04137	0.04747	0.07193	0.02518
806.892	0.02605	0.03678	0.04521	0.05077	0.02878
807.147	0.05683	0.03678	0.02713	0.04231	0.02698
807.403	0.02605	0.02988	0.04747	0.06347	0.03237
807.658	0.02842	0.03448	0.04973	0.04866	0.02518
807.913	0.04026	0.04597	0.052	0.04654	0.03237
808.168	0.03552	0.02988	0.03617	0.04231	0.02878
808.423	0.04973	0.02988	0.03617	0.05289	0.02878
808.678	0.03789	0.02528	0.03843	0.05077	0.01978
808.933	0.04499	0.03218	0.04521	0.05712	0.01978
809.188	0.03789	0.04827	0.03617	0.05501	0.02338
809.443	0.03078	0.02988	0.04295	0.06135	0.03237
809.698	0.03315	0.02988	0.03843	0.04231	0.01439
809.953	0.03552	0.02298	0.03165	0.04654	0.02518
810.208	0.04026	0.02298	0.02487	0.06347	0.02698
810.463	0.04499	0.03218	0.02261	0.0402	0.02158
810.718	0.03315	0.04367	0.04069	0.04654	0.03777
810.973	0.03315	0.03448	0.04747	0.05289	0.03597
811.228	0.03552	0.04137	0.03617	0.03808	0.02518
811.483	0.03315	0.02758	0.04295	0.05077	0.02158
811.738	0.03315	0.02528	0.03165	0.0402	0.01259
811.992	0.03789	0.02758	0.01582	0.05501	0.02158
812.247	0.01184	0.03448	0.04295	0.03808	0.02158
812.502	0.04026	0.02069	0.04295	0.03173	0.03058
812.757	0.03315	0.01839	0.03843	0.03173	0.02698
813.012	0.01184	0.02988	0.03843	0.03808	0.01079
813.267	0.02131	0.03448	0.03165	0.03597	0.02158
813.522	0.02842	0.02528	0.03843	0.03385	0.02518
813.776	0.03315	0.02528	0.04069	0.04443	0.01799
814.031	0.04736	0.02298	0.03165	0.02962	0.02878
814.286	0.02605	0.02298	0.02939	0.03385	0.01439
814.541	0.02842	0.01609	0.03843	0.03597	0.02158
814.796	0.03552	0.03218	0.02713	0.04654	0.03237
815.05	0.03315	0.03907	0.02261	0.03808	0.03777
815.305	0.03078	0.02298	0.04069	0.01269	0.01079
815.56	0.01658	0.03448	0.00904	0.03173	0.01799
815.814	0.01894	0.01379	0.04295	0.03597	0.02698
816.069	0.03078	0.03678	0.03617	0.03385	0.01978
816.324	0.03552	0.02988	0.04521	0.03808	0.02158
816.579	0.02131	0.02758	0.03843	0.04443	0.01439
816.833	0.03315	0.01609	0.03617	0.04866	0.01439
817.088	0.03315	0.01609	0.02713	0.04443	0.01619
817.342	0.03315	0.01839	0.03843	0.04231	0.02158
817.597	0.03552	0.02528	0.03165	0.04443	0.01259
817.852	0.02131	0.02069	0.03843	0.0402	0.03237
818.106	0.03315	0.02988	0.01809	0.02327	0.01978
818.361	0.02842	0.03448	0.03165	0.03597	0.00719
818.615	0.02368	0.03448	0.02261	0.02539	0.02698
818.87	0.02131	0.01379	0.02035	0.02962	0.01978
819.125	0	0.02758	0.03617	0.03597	0.01439
819.379	0.02131	0.02758	0.02487	0.0275	0.02338
819.634	0.01184	0.00919	0.02713	0.03173	0.02878
819.888	0.03315	0.03448	0.02487	0.03173	0.00899
820.143	0.03078	0.03678	0.03391	0.02962	0.01079
820.397	0.02605	0.02528	0.03391	0.0402	0.01978
820.652	0.02605	0.0023	0.03617	0.02539	0.01439
820.906	0.0071	0.02528	0.02035	0.03597	0.01259
821.161	0.03315	0.02298	0.02713	0.02327	0.01439
821.415	0.01894	0.0069	0.02713	0.0402	0.02338
821.669	0.03315	0.00919	0.01356	0.02962	0.01978
821.924	0.02131	0.04367	0.01356	0.02962	0.01619
822.178	0.03789	0.01609	0.01809	0.02327	0.01978
822.433	0.01894	0.01379	0.02261	0.02962	0.00719
822.687	0.01184	0.0046	0.02487	0.03385	0.01079
822.941	0.02131	0.02298	0.03165	0.02539	0.01978
823.196	0.02368	0.02988	0.01356	0.03385	0.01079
823.45	0.02842	0.02758	0.0113	0.02327	0.01619
823.705	0.01894	0.02758	0.03617	0.02539	0.02158
823.959	0.02842	0.01609	0.02487	0.02962	0.02158
824.213	0.02131	0.02298	0.02713	0.02962	0.01439
824.467	0.02131	0.02528	0.01356	0.03173	0.01439
824.722	0.01658	0.01149	0.03617	0.0402	0.02338
824.976	0.03315	0.02298	0.01582	0.03173	0.02338
825.23	0.02131	0.03448	0.02939	0.0275	0.01619
825.485	0.02842	0.03218	0.03165	0.03173	0.01619
825.739	0.02131	0.02069	0.02713	0.02539	0.03058
825.993	0.02842	0.02298	0.02487	0.02327	0.01619
826.247	0.03078	0.01149	0.02487	0.02539	0.01978
826.501	0.01894	0.01379	0.03617	0.02962	0.01259
826.756	0.03315	0.02298	0.03391	0.05077	0.01079
827.01	0.03789	0.01839	0.01582	0.03173	0.03957
827.264	0.03552	0.01149	0.02035	0.0275	0.0054
827.518	0.02842	0.0046	0.02713	0.0275	0.02338
827.772	0.02131	0.02758	0.01809	0.01481	0.02158
828.026	0.03078	0.02758	0.01582	0.02539	0.01439
828.28	0.02131	0.01379	0.02035	0.01692	0.02158
828.535	0.01894	0.01839	0.01582	0.02116	0.01259
828.789	0.01421	0.02528	0.03165	0.0402	0.02338
829.043	0.02368	0.01609	0.02939	0.00635	0.02518
829.297	0.02605	0.02298	0.03165	0.02327	0.02878
829.551	0.01184	0.01609	0.02261	0.02116	0.01978
829.805	0.02605	0.02758	0.02713	0.03173	0.0036
830.059	0.01658	0.01839	0.02713	0.0275	0.0054
830.313	0.03552	0.01609	0.02487	0.02962	0.01799
830.567	0.01658	0.02988	0.02035	0.01904	0.01259
830.821	0.03552	0.01609	0.02487	0.01904	0.01799
831.075	0.02131	0.02298	0.01356	0.0275	0.02338
831.329	0.03315	0.01839	0.03165	0.03385	0.01799
831.583	0.02368	0.02528	0.02261	0.0402	0.01439
831.837	0.01658	0.01839	0.02713	0.01904	0.00899
832.091	0.02368	0	0.03617	0.02962	0.02518
832.345	0.03315	0.02528	0.01356	0.03173	0.01439
832.598	0.01184	0.03448	0.00904	0.01904	0.01259
832.852	0.01658	0.02528	0.01356	0.03173	0.02518
833.106	0.02842	0.02528	0.03165	0.03597	0.02698
833.36	0.02131	0.02528	0.03617	0.02539	0.01259
833.614	0.01894	0.0069	0.01356	0.02327	0.01799
833.868	0.04026	0.02298	0.01582	0.02116	0.01259
834.122	0.02131	0.02528	0.01809	0.02327	0.01259
834.375	0.02842	0.02758	0.02487	0.0275	0.01259
834.629	0.01184	0.01149	0.02487	0.02539	0.00899
834.883	0.02605	0.02298	0.03391	0.03385	0.01619
835.137	0.02605	0.02298	0.00678	0.03385	0.01799
835.391	0.02368	0.02528	0.02035	0.02539	0.02338
835.644	0.01658	0.01149	0.02939	0.0275	0.01799
835.898	0.00947	0.02528	0.01582	0.03173	0.00899
836.152	0.02368	0.01379	0.0113	0.02327	0.01619
836.405	0.04736	0.02528	0.00904	0.01269	0.01439
836.659	0.02605	0.02988	0.03391	0.02962	0.01978
836.913	0.02131	0.02298	0.03617	0.01904	0.01259
837.167	0.00237	0.01839	0.02261	0.01904	0.01079
837.42	0.02131	0.01149	0.02261	0.02539	0.01439
837.674	0.02368	0.01609	0.02035	0.02539	0.01619
837.928	0.03078	0.03678	0.02261	0.01058	0.01799
838.181	0.03315	0.01839	0.02487	0.0275	0.03058
838.435	0.0071	0.02528	0.02487	0.02327	0.02158
838.688	0.03315	0.01149	0.02261	0.02327	0.01619
838.942	0.02842	0.02298	0.01356	0.00635	0.02878
839.196	0.01894	0.01149	0.02713	0.01904	0.01978
839.449	0.01184	0.02988	0.02713	0.01481	0.01439
839.703	0.02131	0.01379	0.01582	0.00635	0.02158
839.956	0.02842	0.01379	0.01582	0.02116	0.01439
840.21	0.01658	0.01839	0.03165	0.01904	0.01439
840.463	0.02368	0.02758	0.01582	0	0.01799
840.717	0.02368	0.01609	0.02713	0.01692	0.01079
840.97	0.02368	0.01609	0.00226	0.02116	0.01978
841.224	0.03078	0.01839	0.01582	0.03173	0.01978
841.477	0.02131	0.00919	0.02713	0.02539	0.01799
841.731	0.02131	0.01839	0.0113	0.02116	0.02158
841.984	0.02131	0.00919	0	0.01692	0.0036
842.237	0.03078	0.0069	0.02035	0.00423	0.00719
842.491	0.01894	0.01609	0.03617	0.02962	0.00899
842.744	0.0071	0.01609	0.01809	0.00846	0.01439
842.998	0.03078	0.02988	0.01809	0.02539	0.01619
843.251	0.02131	0.01609	0.01809	0.03173	0.01799
843.504	0.02368	0.02069	0.01809	0.01904	0.01978
843.758	0.01894	0.02298	0.01356	0.01269	0.02338
844.011	0.03552	0.01609	0.00678	0.03385	0.01978
844.264	0.0071	0.02069	0.02035	0.03173	0.02518
844.518	0.01894	0.00919	0.03843	0.01904	0.01439
844.771	0.01184	0.00919	0.00904	0.01692	0.02158
845.024	0.02368	0.01839	0.02713	0.02539	0.01259
845.278	0.01184	0.02298	0.01809	0.0275	0.02698
845.531	0.0071	0.02758	0.02261	0.01058	0.01259
845.784	0.01658	0.01839	0.01582	0.0275	0.02338
846.037	0.01894	0.01149	0.01356	0.01904	0.01259
846.291	0.02131	0.01149	0.00678	0.01692	0.01619
846.544	0.01184	0.01839	0.01356	0.0275	0.01439
846.797	0.01658	0.02528	0.02487	0.02539	0.01799
847.05	0.02131	0.0069	0.02261	0.00846	0.02158
847.303	0.01421	0.02069	0.01356	0.01481	0.02338
847.557	0.00474	0.02758	0.02713	0.00846	0.02518
847.81	0.01894	0.02758	0.01356	0.01481	0.01619
848.063	0.02131	0.0069	0.02035	0.01692	0.01259
848.316	0.00474	0.01839	0.02261	0.02327	0.00719
848.569	0.01658	0.0069	0.00678	0.01481	0.01259
848.822	0.01421	0.02298	0.00904	0.00423	0.01799
849.075	0.01184	0	0.00904	0.02116	0.01799
849.328	0.0071	0.01379	0.00904	0.0275	0.02518
849.581	0.04026	0.01609	0.00226	0.0275	0.01259
849.834	0.02131	0.00919	0.01582	0.02962	0.01439
850.087	0.01184	0.02758	0.02035	0.0275	0
850.34	0.01658	0.00919	0.02261	0.01481	0.0054
850.593	0.02368	0.01839	0	0.02116	0.01978
850.846	0.02368	0.00919	0.02713	0.01692	0.01799
851.099	0.00947	0.0023	0.00904	0.01481	0.01619

## Sheet: figure 1c
526.085	0	0.0012	0.001	0.0004	-0.0004
526.349	-0.00313	0.001	0.001	0.0004	0
526.614	0.00156	0.001	0.0004	-0.0008	-0.0002
526.878	-0.00156	0.0008	0.0002	0.0006	0.0002
527.142	-0.00469	-0.0002	0.0008	0.0006	0.0004
527.406	-0.00469	0.0006	0.0002	0	-0.0012
527.67	0.00625	-0.0006	0.0002	0.001	-0.0002
527.935	-0.00625	0.0008	-0.0002	-0.0006	-0.0006
528.199	0.00156	0.0004	-0.0006	0	-0.0004
528.463	-0.00156	0.0002	-0.0006	0.0002	0.0008
528.727	0.00156	0	0.0008	-0.0018	0.0008
528.991	0.00625	0.0006	-0.0004	0.0016	0.0002
529.256	0.01094	0.0006	0.0006	-0.0008	-0.0004
529.52	-0.00625	0.0002	0.0002	-0.0006	0
529.784	-0.00781	0.0006	0.0004	0	0.0002
530.048	0.0125	0.0004	-0.0002	0	-0.0012
530.312	-0.00781	0	0.0004	0.0004	0.0004
530.576	-0.00469	0.0006	0.0004	0.0006	0
530.84	-0.00937	0.0004	0.0008	-0.0004	-0.0004
531.105	-0.00781	0.0008	0.0018	-0.0006	0.0004
531.369	0.00625	-0.0012	0.0012	-0.0002	0.0002
531.633	-0.00313	-0.0004	0.0006	-0.0018	0.0006
531.897	-0.00313	0.0014	-0.0002	0.0006	-0.0008
532.161	0.00156	0.0004	-0.0016	0.0004	0.0002
532.425	0.00469	-0.0004	0.0006	-0.0012	0.0008
532.689	0.00313	-0.0004	0	0	-0.0004
532.953	0.00469	0.0002	0.0006	0	0.0004
533.217	-0.00156	0	0.001	-0.0002	0.0008
533.481	0.00156	0.0002	0.0018	0.0004	0
533.745	-0.00313	0.0012	0.0018	0.0006	0.0018
534.009	0.00781	-0.0006	0.0006	0.0006	-0.0002
534.273	0.00937	0.0004	0.0008	0	-0.0008
534.537	0.00625	0	-0.0002	-0.0004	0.0002
534.801	0.00156	0.0008	0.0016	0.0008	0.0006
535.065	0.00156	0.0006	-0.0012	0.0002	0.001
535.329	0.00625	-0.0006	0.0002	0	0.0008
535.593	0.00313	0.0002	-0.0002	-0.001	0.001
535.857	-0.00625	0.0008	0	-0.0014	-0.0002
536.121	0.00781	0.001	0.0006	-0.0002	-0.0014
536.385	-0.00156	0.0002	0.0004	0.0002	0.0004
536.649	-0.00625	0.0008	0.001	0.0016	0.0002
536.913	-0.00469	0.0004	0.0014	0	0.0016
537.177	0.00156	-0.0004	-0.0002	-0.0012	-0.0006
537.441	0.0125	0.0002	0.0012	-0.0002	0.0006
537.705	0.00469	0	0.0004	-0.0012	0.0008
537.969	0	0.0002	0.0008	-0.0002	0.001
538.232	-0.00156	0	-0.0014	0.0002	0.0004
538.496	0	0.0004	0.002	0.0004	0.0006
538.76	0	0.0008	0.0012	0.0006	-0.0006
539.024	0	0.0008	0	0.0002	0.0002
539.288	0.00313	0.0006	-0.0002	0.0008	0.001
539.552	-0.00313	0.0008	0.001	0.0008	0.0006
539.816	-0.00625	-0.0004	-0.0012	-0.0004	0.0002
540.08	-0.01719	-0.0002	0	0.0008	0.0006
540.343	-0.00469	0.0002	-0.0004	-0.0004	-0.0002
540.607	-0.01563	0.001	0.001	-0.0008	-0.0004
540.871	0.00469	0.0002	0.0004	0.0004	0.0016
541.135	0	0.0006	0.0004	0.0006	0.0002
541.399	0.00313	-0.0006	-0.001	-0.0008	0
541.662	0.00781	0.0008	-0.0002	-0.0012	0.0002
541.926	-0.00781	0.0004	0	0.0006	0.0004
542.19	-0.00313	0.0014	0.0018	0.0002	0
542.454	-0.00313	0.001	-0.0002	0.0006	0.0006
542.717	0.00156	-0.0002	-0.0004	0.0002	0.0018
542.981	0.00469	0.0006	0	-0.0004	0.0012
543.245	0	-0.0006	0.0016	-0.0006	0.0002
543.509	-0.00156	-0.0004	0.0002	-0.001	0.0008
543.772	-0.00156	-0.0006	0.0002	0.0004	0.0002
544.036	0.00313	0.0006	0.0018	-0.001	0.0004
544.3	0.00937	0.001	-0.0002	-0.0008	0.0006
544.564	0	0	0.0012	0.0006	-0.0004
544.827	0.00781	-0.0004	0.0008	0.0002	0.0008
545.091	0.00313	-0.0016	-0.0006	0.0004	-0.0002
545.355	-0.00937	0.001	0.0004	0.0006	-0.0004
545.618	0.00156	0.0008	0.0014	0.0006	0.001
545.882	0.00781	-0.0002	0.0018	-0.0004	-0.0004
546.146	0.00625	0.0008	-0.0012	-0.0008	0.0004
546.409	-0.00781	0.0002	-0.0008	0.0004	0.0004
546.673	-0.00469	-0.0004	0.0008	0.001	-0.0004
546.937	0.00156	0.0002	0.0006	0.0008	0.001
547.2	0.00781	0.0008	0	0.001	0.0002
547.464	0.00156	-0.0008	-0.0002	0.0002	-0.0008
547.727	0	0.0006	0	0.001	0.0006
547.991	0.00156	0.0014	-0.0002	0	0.0008
548.255	-0.00156	-0.0002	-0.0002	0.001	0.001
548.518	0.00156	0	0.0006	0.0004	0.0012
548.782	0.00469	0.0002	-0.0002	0.0006	0.0014
549.045	0	0	-0.0002	-0.0014	-0.0002
549.309	0.00937	0.0002	0.001	-0.0002	-0.0004
549.572	0.00781	0.0004	0.0008	0.0016	0.0004
549.836	-0.00469	0.001	0.0016	0.0016	0.0012
550.099	-0.00313	0.0006	0.0006	-0.0008	-0.0008
550.363	0	0.0014	0.0004	0.0008	0.0008
550.626	0.00156	0.0004	0	0.0012	0.0008
550.89	0.00625	0.0012	-0.0004	0.0006	0.0008
551.153	-0.00313	-0.0006	0.001	-0.0004	0.001
551.417	0.00469	0.0012	-0.0012	-0.0016	0
551.68	0	-0.0004	0	0.0002	0.001
551.944	0.00313	0.0016	0.0022	0.0024	-0.0004
552.207	0.00156	0.0014	0.0002	-0.001	0.0004
552.471	0	0.0012	0.0004	0.0018	0.001
552.734	0	-0.0002	0.0006	0.0014	0.0006
552.998	-0.00313	0.001	0.0004	0.0002	0.0002
553.261	0	0	0.002	0.0002	0.0006
553.525	0.0125	0.0006	0.0006	0.0014	0.001
553.788	-0.00156	0.0008	0.001	0.0014	-0.0004
554.051	0.00469	0.0022	0.0012	0.0012	0.0018
554.315	-0.0125	0.0024	0.0008	0.001	-0.001
554.578	0.00625	0.0022	0.0014	0.002	0.0006
554.842	0.00469	0.002	0.0018	0.001	0.0016
555.105	0.00625	0.002	0.0014	0.0004	0
555.368	0.00937	0.0008	0.0018	0.0024	0.0006
555.632	0.00937	0.001	0.0016	0.0016	0.0008
555.895	0.00625	0.003	0.0008	0.0022	0.0016
556.158	0.00156	0.0014	0.0022	0.0024	0.0014
556.422	-0.00156	0.0022	0.0022	0.0014	0.0024
556.685	-0.00156	0.0016	0.0028	0.002	0.0006
556.948	0	0.001	0.002	0.0016	0.001
557.212	0.00625	0.0026	0.0016	0.0016	0.0022
557.475	0.00937	0.002	0.0032	0.0014	0.0004
557.738	0.00313	0.0022	0.002	0.0008	0.0004
558.002	0.00781	0.0026	0.0038	0.002	0.0024
558.265	0.00625	0.0036	0.0026	0.002	0.001
558.528	-0.00625	0.0028	0.0028	0.004	0.0026
558.791	0.00625	0.0038	0.005	0.0022	0.0012
559.055	0.01406	0.0034	0.0038	0.0024	0.0016
559.318	0.00156	0.0034	0.0036	0.0032	0.0022
559.581	-0.00156	0.0032	0.0028	0.0022	0.0012
559.844	-0.00781	0.0048	0.0046	0.0024	0.0006
560.108	-0.00156	0.005	0.0034	0.0034	0.0024
560.371	0.00156	0.0042	0.0038	0.0032	0.0034
560.634	-0.00156	0.0052	0.0054	0.0046	0.0026
560.897	0.00625	0.0058	0.0036	0.0026	0.003
561.16	0.00937	0.0046	0.0036	0.0042	0.004
561.423	0.00625	0.0054	0.0066	0.0034	0.0022
561.687	0.00625	0.0062	0.007	0.003	0.0026
561.95	0.00781	0.0066	0.006	0.0038	0.0046
562.213	0.00313	0.0068	0.0066	0.0052	0.0034
562.476	-0.00313	0.0056	0.005	0.0046	0.002
562.739	0.00625	0.0062	0.0064	0.0058	0.0034
563.002	0.00781	0.007	0.0068	0.0038	0.0026
563.265	0.0125	0.0088	0.0064	0.0058	0.0048
563.529	-0.00313	0.0076	0.0076	0.0066	0.0026
563.792	0.01406	0.0064	0.0074	0.0058	0.004
564.055	0.00313	0.0074	0.0084	0.0052	0.004
564.318	0.00625	0.0078	0.0092	0.0054	0.0042
564.581	0.00937	0.008	0.0082	0.0062	0.0032
564.844	0.00781	0.0096	0.0104	0.0054	0.0036
565.107	0.00313	0.0106	0.0102	0.0068	0.0046
565.37	0	0.0094	0.0096	0.0064	0.0032
565.633	0.00781	0.0106	0.0112	0.0074	0.0036
565.896	0.01719	0.0112	0.0088	0.0076	0.0036
566.159	0.0125	0.01	0.0102	0.0078	0.0052
566.422	0.00313	0.0126	0.0106	0.0068	0.0052
566.685	0.00781	0.0112	0.0104	0.008	0.0056
566.948	0.01406	0.0108	0.0108	0.0074	0.0046
567.211	0.00469	0.0128	0.0114	0.0084	0.0058
567.474	0.01406	0.0118	0.0114	0.0094	0.0072
567.737	0.0125	0.0122	0.011	0.0086	0.0044
568	0.00469	0.014	0.0142	0.0092	0.0046
568.263	-0.00156	0.0142	0.0112	0.0092	0.0046
568.526	-0.00313	0.0132	0.0138	0.0096	0.0042
568.789	0.0125	0.014	0.0142	0.0094	0.0054
569.052	0.01563	0.0126	0.015	0.0104	0.0056
569.315	0.01563	0.0134	0.0144	0.011	0.006
569.578	0.00781	0.0142	0.0156	0.0102	0.0066
569.841	0.01094	0.0134	0.0144	0.01	0.0058
570.103	0.01094	0.014	0.015	0.0108	0.0072
570.366	0.00937	0.0164	0.015	0.011	0.0062
570.629	0.0125	0.0158	0.0166	0.0112	0.0064
570.892	0.01719	0.0146	0.018	0.0116	0.0066
571.155	0.01094	0.0144	0.0164	0.0104	0.0064
571.418	0.01719	0.0146	0.016	0.0108	0.007
571.681	0.02031	0.0174	0.0186	0.0108	0.0066
571.943	0.02187	0.017	0.0162	0.0102	0.0064
572.206	0.02187	0.0154	0.0164	0.0124	0.0086
572.469	0.00313	0.0164	0.0174	0.012	0.0072
572.732	0.01719	0.0184	0.016	0.0118	0.0074
572.995	0.0125	0.0162	0.016	0.012	0.0064
573.258	0.00469	0.017	0.017	0.0108	0.0066
573.52	0.02656	0.0172	0.0168	0.0104	0.0078
573.783	0.00781	0.0186	0.0186	0.0104	0.0064
574.046	0.02031	0.0184	0.0182	0.0122	0.0066
574.309	0.00313	0.0188	0.0176	0.0116	0.0076
574.571	0.01406	0.0188	0.0178	0.013	0.0068
574.834	0.00781	0.019	0.0174	0.013	0.0086
575.097	0.01719	0.0194	0.019	0.0134	0.0078
575.36	0.02344	0.0194	0.0184	0.0128	0.009
575.622	0.01094	0.0188	0.0172	0.0134	0.0072
575.885	0.02031	0.0182	0.02	0.0134	0.0072
576.148	0.02344	0.0192	0.0188	0.0144	0.0074
576.41	0.01563	0.0202	0.0212	0.0146	0.0074
576.673	0.02187	0.0198	0.016	0.0154	0.0072
576.936	0.02344	0.0182	0.0186	0.0132	0.0074
577.198	0.01406	0.021	0.0202	0.0146	0.008
577.461	0.01406	0.022	0.02	0.0158	0.008
577.724	0.01406	0.0202	0.0212	0.0154	0.008
577.986	0.00625	0.0198	0.0208	0.0152	0.0084
578.249	0.02969	0.0208	0.0202	0.0132	0.0088
578.511	0.02969	0.0222	0.0204	0.0166	0.0102
578.774	0.01563	0.0214	0.0202	0.0134	0.0092
579.037	0.01875	0.0214	0.021	0.013	0.0086
579.299	0.03125	0.0224	0.021	0.0162	0.0082
579.562	0.02969	0.0214	0.0208	0.0146	0.0082
579.824	0.025	0.0202	0.0226	0.0136	0.0082
580.087	0.02969	0.0216	0.021	0.0134	0.0078
580.35	0.02656	0.0204	0.0218	0.0166	0.0098
580.612	0.03125	0.0222	0.0202	0.0152	0.0096
580.875	0.02969	0.0216	0.0218	0.0136	0.0092
581.137	0.0125	0.0214	0.023	0.0154	0.0078
581.4	0.02187	0.0224	0.022	0.0142	0.0086
581.662	0.02969	0.023	0.022	0.0172	0.0098
581.925	0.02344	0.0214	0.022	0.0148	0.008
582.187	0.02031	0.023	0.022	0.0156	0.0106
582.45	0.025	0.0216	0.02	0.017	0.0102
582.712	0.03125	0.0238	0.022	0.0154	0.0086
582.975	0.04375	0.0228	0.0242	0.0156	0.0072
583.237	0.02656	0.0228	0.024	0.0168	0.0086
583.5	0.04375	0.0226	0.0218	0.0198	0.011
583.762	0.04219	0.0264	0.0204	0.0142	0.0084
584.024	0.02813	0.024	0.0212	0.0168	0.01
584.287	0.02969	0.0224	0.023	0.0176	0.009
584.549	0.03906	0.0224	0.0224	0.0166	0.0094
584.812	0.03906	0.0198	0.0218	0.018	0.0072
585.074	0.03281	0.0254	0.023	0.0168	0.0088
585.336	0.04219	0.0234	0.0232	0.0154	0.009
585.599	0.04844	0.0242	0.0238	0.0176	0.009
585.861	0.06563	0.0252	0.024	0.0182	0.0082
586.124	0.05312	0.023	0.026	0.0176	0.0098
586.386	0.05	0.0224	0.0228	0.017	0.0098
586.648	0.05312	0.0238	0.0236	0.0176	0.0092
586.911	0.03906	0.0252	0.0272	0.0182	0.01
587.173	0.05469	0.0218	0.023	0.0188	0.0116
587.435	0.05156	0.0278	0.0248	0.0164	0.009
587.697	0.04219	0.0258	0.0244	0.0178	0.0114
587.96	0.05625	0.0246	0.0246	0.0184	0.0114
588.222	0.0625	0.0234	0.0258	0.0172	0.0088
588.484	0.05312	0.028	0.0256	0.018	0.0092
588.747	0.05156	0.026	0.026	0.0198	0.0104
589.009	0.05312	0.0268	0.025	0.017	0.0108
589.271	0.05937	0.0282	0.0254	0.0184	0.0112
589.533	0.0625	0.0294	0.0254	0.019	0.0104
589.796	0.05937	0.0266	0.0266	0.019	0.009
590.058	0.05469	0.0274	0.025	0.0176	0.0106
590.32	0.08125	0.0278	0.0248	0.0208	0.0098
590.582	0.07031	0.0246	0.0262	0.0192	0.0106
590.844	0.0625	0.0264	0.0282	0.0192	0.01
591.107	0.07031	0.0268	0.0262	0.0196	0.0094
591.369	0.07813	0.0288	0.027	0.0226	0.0104
591.631	0.07969	0.026	0.0278	0.019	0.0106
591.893	0.06563	0.0262	0.0256	0.0208	0.0102
592.155	0.07813	0.0276	0.029	0.0176	0.0086
592.417	0.06875	0.0288	0.028	0.0204	0.0104
592.68	0.0625	0.0278	0.0276	0.0238	0.0098
592.942	0.07656	0.0254	0.0286	0.0206	0.0096
593.204	0.075	0.0284	0.0302	0.0212	0.0114
593.466	0.06563	0.0282	0.0272	0.023	0.0098
593.728	0.08125	0.0252	0.0282	0.0212	0.0114
593.99	0.08438	0.0292	0.0294	0.0192	0.0114
594.252	0.06719	0.028	0.027	0.0202	0.0114
594.514	0.06719	0.0258	0.0296	0.0204	0.0128
594.776	0.08125	0.0302	0.0308	0.0206	0.0116
595.038	0.075	0.0296	0.0302	0.0194	0.009
595.3	0.09062	0.0324	0.0284	0.022	0.0112
595.563	0.07187	0.0294	0.0312	0.0216	0.0104
595.825	0.07031	0.0284	0.029	0.0212	0.011
596.087	0.07344	0.0314	0.029	0.0214	0.0102
596.349	0.08281	0.028	0.0308	0.024	0.011
596.611	0.07344	0.0304	0.0304	0.0216	0.0108
596.873	0.07344	0.0292	0.0304	0.0238	0.0092
597.135	0.07187	0.0288	0.0324	0.0226	0.0112
597.397	0.08594	0.03	0.03	0.0218	0.0116
597.659	0.07187	0.0306	0.0286	0.0206	0.0128
597.92	0.09219	0.031	0.0304	0.023	0.01
598.182	0.08438	0.0332	0.0296	0.0228	0.011
598.444	0.07813	0.0316	0.033	0.0214	0.0102
598.706	0.09375	0.031	0.0342	0.0224	0.0106
598.968	0.0875	0.0328	0.0286	0.023	0.011
599.23	0.08906	0.0294	0.0314	0.0238	0.0092
599.492	0.06719	0.0304	0.033	0.021	0.0118
599.754	0.07969	0.0296	0.0282	0.0212	0.012
600.016	0.08125	0.0318	0.0314	0.0234	0.0118
600.278	0.08438	0.0316	0.0318	0.0216	0.0108
600.54	0.0875	0.033	0.0316	0.0208	0.0106
600.801	0.07969	0.029	0.031	0.0222	0.011
601.063	0.08281	0.0294	0.0344	0.0216	0.0118
601.325	0.07969	0.0338	0.0304	0.0244	0.0104
601.587	0.06875	0.0332	0.0336	0.02	0.0136
601.849	0.0875	0.0316	0.0342	0.021	0.0096
602.11	0.09375	0.031	0.0336	0.0226	0.0102
602.372	0.07656	0.0338	0.0304	0.0236	0.0126
602.634	0.08906	0.0332	0.0314	0.0232	0.0114
602.896	0.1	0.0314	0.0324	0.0242	0.0114
603.158	0.08594	0.0318	0.0318	0.0218	0.0124
603.419	0.09062	0.0328	0.0324	0.0224	0.0114
603.681	0.08906	0.031	0.032	0.0222	0.0108
603.943	0.075	0.0312	0.032	0.023	0.013
604.205	0.06563	0.0316	0.0316	0.0236	0.0112
604.466	0.09531	0.033	0.0322	0.0236	0.0108
604.728	0.07656	0.0308	0.0356	0.0216	0.0122
604.99	0.06875	0.0326	0.0328	0.0226	0.0112
605.251	0.0875	0.0318	0.0338	0.0244	0.013
605.513	0.08281	0.0342	0.0316	0.0246	0.0126
605.775	0.075	0.0332	0.0336	0.0238	0.0116
606.037	0.08906	0.0328	0.0342	0.0242	0.0118
606.298	0.08281	0.0318	0.032	0.021	0.0122
606.56	0.06875	0.0322	0.0336	0.0244	0.012
606.821	0.08906	0.0316	0.032	0.0244	0.0118
607.083	0.06094	0.0338	0.0338	0.0248	0.0106
607.345	0.075	0.0328	0.0326	0.0236	0.0126
607.606	0.07187	0.0336	0.0328	0.0238	0.012
607.868	0.08281	0.0338	0.0336	0.0242	0.0114
608.13	0.0875	0.0332	0.032	0.025	0.0132
608.391	0.07031	0.032	0.0342	0.0252	0.0128
608.653	0.07031	0.0318	0.0336	0.0244	0.0126
608.914	0.07031	0.0306	0.0314	0.0258	0.012
609.176	0.0625	0.029	0.0328	0.0224	0.0132
609.437	0.075	0.032	0.0316	0.0232	0.011
609.699	0.07344	0.0294	0.0314	0.025	0.0112
609.96	0.07344	0.0308	0.0326	0.0216	0.0148
610.222	0.06719	0.0326	0.0314	0.0244	0.0116
610.483	0.05625	0.0342	0.035	0.0248	0.0124
610.745	0.06406	0.0314	0.032	0.0254	0.0132
611.006	0.07813	0.0332	0.0342	0.0252	0.0108
611.268	0.05469	0.034	0.0338	0.0244	0.0126
611.529	0.05937	0.0332	0.035	0.0242	0.0134
611.791	0.07187	0.0306	0.0352	0.0252	0.0116
612.052	0.05312	0.034	0.0338	0.0246	0.0122
612.314	0.05781	0.0348	0.0366	0.0226	0.011
612.575	0.05625	0.03	0.0342	0.024	0.0138
612.837	0.06406	0.0308	0.033	0.0232	0.0122
613.098	0.075	0.034	0.0338	0.023	0.0134
613.36	0.06719	0.0332	0.0306	0.0236	0.0128
613.621	0.05625	0.035	0.0328	0.0244	0.0136
613.882	0.05469	0.0324	0.033	0.0244	0.0126
614.144	0.05781	0.0346	0.0312	0.0234	0.0136
614.405	0.0625	0.0304	0.032	0.0242	0.013
614.666	0.05	0.0312	0.031	0.0262	0.0128
614.928	0.0625	0.0318	0.0344	0.023	0.0136
615.189	0.0625	0.0316	0.0334	0.0244	0.0132
615.45	0.06875	0.0324	0.0334	0.023	0.0146
615.712	0.06094	0.0314	0.031	0.025	0.014
615.973	0.05781	0.0332	0.0312	0.024	0.0134
616.234	0.06406	0.033	0.0326	0.022	0.012
616.496	0.05312	0.0324	0.0342	0.0224	0.0134
616.757	0.05781	0.0342	0.0332	0.0246	0.014
617.018	0.05625	0.0324	0.03	0.024	0.013
617.28	0.04063	0.0336	0.033	0.025	0.0114
617.541	0.05	0.0328	0.032	0.0226	0.014
617.802	0.05625	0.031	0.031	0.0236	0.014
618.063	0.05781	0.033	0.0336	0.0228	0.0148
618.324	0.05469	0.0352	0.0324	0.026	0.0126
618.586	0.05156	0.034	0.0324	0.0234	0.0142
618.847	0.05156	0.0342	0.0324	0.0254	0.0136
619.108	0.05625	0.0316	0.033	0.024	0.013
619.369	0.05156	0.0318	0.0294	0.024	0.0136
619.63	0.04219	0.0338	0.033	0.0226	0.014
619.892	0.05	0.0304	0.0318	0.024	0.0136
620.153	0.05469	0.0308	0.0328	0.023	0.0152
620.414	0.04063	0.036	0.0308	0.0246	0.0148
620.675	0.05156	0.0346	0.031	0.026	0.0134
620.936	0.04844	0.0338	0.0324	0.0242	0.014
621.197	0.05625	0.0346	0.0324	0.0258	0.0142
621.458	0.05156	0.0336	0.0324	0.0238	0.0158
621.72	0.05	0.0344	0.0308	0.0256	0.0144
621.981	0.05156	0.0352	0.0344	0.026	0.0142
622.242	0.04531	0.0344	0.0324	0.0256	0.0152
622.503	0.05469	0.0332	0.0338	0.0238	0.0152
622.764	0.03438	0.033	0.0322	0.0268	0.0146
623.025	0.03281	0.0314	0.0326	0.0268	0.0142
623.286	0.04063	0.0334	0.0334	0.0242	0.0142
623.547	0.04531	0.0344	0.0338	0.024	0.0148
623.808	0.04063	0.0324	0.0344	0.0276	0.0164
624.069	0.0375	0.0344	0.0358	0.0278	0.0152
624.33	0.04531	0.0352	0.0336	0.0248	0.0148
624.591	0.03438	0.0328	0.0316	0.0268	0.014
624.852	0.03906	0.0338	0.0336	0.0266	0.0154
625.113	0.03281	0.0324	0.0362	0.0236	0.0158
625.374	0.0375	0.0344	0.035	0.029	0.0156
625.635	0.03125	0.0366	0.036	0.027	0.0168
625.896	0.05156	0.0358	0.0358	0.0246	0.0166
626.157	0.02969	0.038	0.0352	0.0276	0.0164
626.418	0.04063	0.033	0.0346	0.0268	0.0174
626.679	0.04219	0.0364	0.0332	0.03	0.017
626.94	0.03438	0.0332	0.0368	0.025	0.0168
627.201	0.02344	0.0352	0.035	0.0258	0.0166
627.461	0.05156	0.034	0.0328	0.0278	0.0152
627.722	0.02969	0.0362	0.0372	0.0282	0.0162
627.983	0.03438	0.0346	0.034	0.027	0.0166
628.244	0.02969	0.0344	0.0366	0.0264	0.0178
628.505	0.02344	0.0352	0.0356	0.0276	0.0182
628.766	0.03438	0.0388	0.0382	0.0264	0.0174
629.027	0.03438	0.0358	0.0348	0.0256	0.0194
629.287	0.03594	0.037	0.034	0.0294	0.017
629.548	0.01719	0.0362	0.0362	0.0304	0.0194
629.809	0.01875	0.036	0.035	0.029	0.018
630.07	0.02344	0.0356	0.0368	0.0278	0.0176
630.331	0.03125	0.0378	0.0346	0.031	0.017
630.591	0.025	0.0352	0.0388	0.0292	0.017
630.852	0.03438	0.0394	0.0388	0.0308	0.0204
631.113	0.01563	0.0396	0.0356	0.027	0.021
631.374	0.02344	0.0394	0.0366	0.0262	0.0188
631.634	0.01406	0.0398	0.0358	0.031	0.0196
631.895	0.02813	0.0368	0.0384	0.031	0.0196
632.156	0.03594	0.0372	0.0386	0.0328	0.0194
632.417	0.02656	0.037	0.0384	0.0292	0.0184
632.677	0.02031	0.0378	0.0408	0.0296	0.0206
632.938	0.02656	0.04	0.0384	0.0294	0.0184
633.199	0.02344	0.042	0.0404	0.0294	0.0228
633.459	0.02813	0.0382	0.0394	0.0312	0.0224
633.72	0.02813	0.0402	0.0404	0.0306	0.0226
633.981	0.02344	0.0392	0.041	0.031	0.0216
634.241	0.02969	0.0404	0.039	0.0314	0.0246
634.502	0.01875	0.043	0.04	0.0326	0.0236
634.763	0.02187	0.0426	0.0394	0.0344	0.0212
635.023	0.01563	0.0404	0.0412	0.032	0.0248
635.284	0.02344	0.0416	0.0418	0.0342	0.023
635.544	0.0125	0.0424	0.0392	0.0328	0.0262
635.805	0.03281	0.0418	0.0426	0.0348	0.026
636.066	0.025	0.0436	0.0444	0.0344	0.0248
636.326	0.03125	0.0414	0.0434	0.0348	0.0262
636.587	0.0125	0.0452	0.0422	0.0362	0.0258
636.847	0.01563	0.0462	0.0468	0.0356	0.024
637.108	0.01094	0.044	0.0454	0.0358	0.0276
637.368	0.01563	0.0468	0.0466	0.0368	0.0286
637.629	0.02813	0.0428	0.048	0.0378	0.0278
637.889	0.02031	0.0456	0.0438	0.0386	0.03
638.15	0.01406	0.043	0.0442	0.0404	0.0298
638.41	0.02813	0.0458	0.0474	0.0382	0.0282
638.671	0.025	0.0474	0.046	0.0412	0.0294
638.931	0.02344	0.0508	0.0492	0.0414	0.03
639.192	0.0375	0.048	0.0482	0.0412	0.0314
639.452	0.01563	0.0492	0.0458	0.0418	0.0316
639.713	0.02187	0.0502	0.0452	0.0434	0.0298
639.973	0.02344	0.0538	0.0452	0.0426	0.0324
640.233	0.02969	0.0508	0.0504	0.0436	0.0312
640.494	0.02344	0.049	0.0514	0.0412	0.031
640.754	0.01094	0.0516	0.0528	0.044	0.0348
641.015	0.02813	0.0504	0.0514	0.0422	0.0324
641.275	0.02031	0.0526	0.048	0.0422	0.0334
641.535	0.00781	0.0506	0.0496	0.0446	0.0372
641.796	0.0125	0.0544	0.0504	0.0458	0.0358
642.056	0.025	0.0552	0.0576	0.0482	0.0372
642.316	0.01094	0.058	0.0522	0.0482	0.0408
642.577	0.01563	0.0556	0.0554	0.0488	0.0412
642.837	0.02344	0.0566	0.0564	0.046	0.0364
643.097	0.02031	0.0592	0.058	0.0498	0.0376
643.358	0.02031	0.0584	0.057	0.0466	0.0404
643.618	0.02187	0.0618	0.0578	0.0522	0.0416
643.878	0.01406	0.0598	0.0572	0.052	0.0428
644.138	0.02031	0.0596	0.0612	0.0524	0.041
644.399	0.01563	0.0628	0.0596	0.0518	0.0436
644.659	0.0125	0.0624	0.059	0.0506	0.0446
644.919	0.0125	0.0632	0.0582	0.0516	0.0428
645.179	0.01875	0.0612	0.0622	0.054	0.0434
645.44	0.01406	0.0632	0.0598	0.053	0.0452
645.7	0.01719	0.0678	0.0622	0.0522	0.0436
645.96	0.01563	0.0658	0.0646	0.0524	0.0452
646.22	0.01406	0.0638	0.0658	0.0592	0.0492
646.48	0.01563	0.0652	0.0664	0.0586	0.0478
646.74	0.01719	0.0672	0.065	0.0602	0.05
647.001	0.0125	0.07	0.0632	0.0612	0.0504
647.261	0.03594	0.0682	0.066	0.0614	0.0502
647.521	0.00937	0.0718	0.068	0.061	0.0526
647.781	0.01875	0.0704	0.0708	0.0628	0.05
648.041	0.01563	0.0734	0.0698	0.0646	0.0542
648.301	0.02031	0.0728	0.0732	0.0618	0.0546
648.561	0.01563	0.075	0.0716	0.0664	0.0578
648.821	0.01094	0.0736	0.0708	0.0638	0.0552
649.082	0.01875	0.078	0.078	0.0668	0.056
649.342	0.02031	0.081	0.0758	0.0666	0.0574
649.602	0.01875	0.0806	0.0784	0.0682	0.0586
649.862	0.0125	0.0798	0.0748	0.0684	0.0616
650.122	0.01719	0.0832	0.078	0.0682	0.0638
650.382	0.01875	0.0844	0.0758	0.071	0.0646
650.642	0.01563	0.078	0.0824	0.0766	0.065
650.902	0.02031	0.0842	0.0806	0.0718	0.0668
651.162	0.01406	0.083	0.086	0.0776	0.0694
651.422	0.00781	0.0866	0.0826	0.075	0.0694
651.682	0.0125	0.0882	0.0848	0.078	0.0714
651.942	0.01875	0.0928	0.0876	0.0828	0.0724
652.202	0.01094	0.0928	0.0888	0.0802	0.072
652.462	0.02187	0.09	0.0908	0.08	0.0746
652.721	0.01406	0.0948	0.0908	0.084	0.075
652.981	0.01406	0.0936	0.0908	0.0862	0.0798
653.241	0.00313	0.097	0.0966	0.0872	0.079
653.501	0.01406	0.099	0.0938	0.091	0.0814
653.761	0.01563	0.1	0.099	0.0868	0.0806
654.021	0.01094	0.1008	0.099	0.0914	0.0832
654.281	0.01406	0.0994	0.1012	0.089	0.0826
654.541	0.02031	0.1022	0.1022	0.0908	0.0838
654.801	0.01094	0.1082	0.102	0.0954	0.0902
655.06	0.01875	0.1076	0.1032	0.0926	0.0918
655.32	0.01406	0.1086	0.1048	0.0948	0.086
655.58	0.01406	0.113	0.1076	0.0986	0.0918
655.84	0.025	0.112	0.1058	0.1032	0.095
656.1	0.0125	0.1132	0.1114	0.0994	0.0964
656.359	0.00937	0.1186	0.1146	0.1076	0.0976
656.619	0.00937	0.12	0.113	0.107	0.1002
656.879	0.01875	0.1174	0.1146	0.1096	0.1012
657.139	0.00937	0.1236	0.118	0.1114	0.102
657.399	0.00469	0.1258	0.119	0.1102	0.1086
657.658	0.02031	0.1256	0.1216	0.1154	0.1054
657.918	0.01094	0.1284	0.1222	0.1218	0.1056
658.178	0	0.1304	0.1292	0.1184	0.111
658.437	0.00937	0.134	0.1294	0.1224	0.1166
658.697	0.02187	0.1344	0.1288	0.1214	0.1204
658.957	0.00937	0.1334	0.1336	0.1242	0.1176
659.217	0.01719	0.1394	0.1338	0.1288	0.1144
659.476	0.01406	0.1376	0.1398	0.1292	0.1222
659.736	0.00625	0.1478	0.1384	0.1314	0.1208
659.995	0.00937	0.1382	0.1426	0.1334	0.1208
660.255	0.02187	0.1508	0.144	0.1394	0.1306
660.515	0.01406	0.1502	0.1498	0.1404	0.1352
660.774	0.01875	0.1572	0.1502	0.1458	0.1328
661.034	0.01406	0.1544	0.1538	0.1396	0.1392
661.294	0.00469	0.1602	0.1528	0.146	0.1452
661.553	0.00313	0.1624	0.1552	0.1448	0.1432
661.813	0.00469	0.1688	0.1582	0.1534	0.1448
662.072	0.01406	0.1658	0.1644	0.153	0.1512
662.332	0.02031	0.171	0.161	0.1572	0.1572
662.591	0.01406	0.1674	0.1668	0.1624	0.157
662.851	0.01875	0.1768	0.1676	0.1614	0.1574
663.11	0.00937	0.1742	0.1722	0.1618	0.1544
663.37	0.01719	0.1818	0.1714	0.1712	0.1682
663.629	0.01719	0.1838	0.1774	0.166	0.1656
663.889	0.0125	0.1818	0.1834	0.1738	0.1646
664.148	0.0125	0.1862	0.1776	0.1708	0.1714
664.408	0.00781	0.1924	0.1894	0.1746	0.1756
664.667	0.02813	0.1922	0.189	0.1794	0.1784
664.927	0.00469	0.196	0.1888	0.1854	0.1802
665.186	0.01094	0.2004	0.192	0.1876	0.1862
665.446	0.00781	0.201	0.1972	0.1832	0.1844
665.705	0.01719	0.204	0.2048	0.193	0.181
665.965	0.00156	0.208	0.2024	0.1936	0.1914
666.224	0.01406	0.2086	0.2088	0.1992	0.1956
666.483	0.01094	0.2178	0.2096	0.2054	0.1972
666.743	0.01094	0.222	0.2106	0.203	0.199
667.002	0.0125	0.2194	0.2166	0.2138	0.2042
667.261	0.02187	0.2252	0.2232	0.2144	0.2134
667.521	0.02187	0.224	0.2226	0.218	0.213
667.78	0.00781	0.2326	0.221	0.2198	0.214
668.039	0.01719	0.228	0.2302	0.2236	0.2152
668.299	0.01719	0.236	0.2312	0.2258	0.2228
668.558	0.01719	0.2404	0.237	0.235	0.2288
668.817	0.01563	0.2494	0.2342	0.2302	0.2254
669.077	0.00781	0.252	0.24	0.237	0.2348
669.336	0.00469	0.246	0.242	0.2442	0.2348
669.595	0.01406	0.2504	0.2498	0.248	0.239
669.854	0.01719	0.258	0.2572	0.248	0.2412
670.114	0.0125	0.261	0.2586	0.2502	0.2478
670.373	0.00625	0.2638	0.2618	0.2588	0.2566
670.632	0.0125	0.2642	0.2642	0.2594	0.2556
670.891	0.0125	0.2754	0.2668	0.266	0.261
671.151	0.00625	0.2774	0.2718	0.275	0.2658
671.41	0.01563	0.2806	0.273	0.2732	0.2718
671.669	0.01406	0.286	0.271	0.2776	0.2782
671.928	0.0125	0.2866	0.2858	0.281	0.2788
672.187	0.00937	0.2952	0.2908	0.2834	0.2866
672.446	0.01875	0.2972	0.2878	0.29	0.2864
672.706	0.01406	0.3142	0.3026	0.2974	0.2906
672.965	0.00625	0.3068	0.3046	0.2936	0.2962
673.224	0.00781	0.3102	0.3068	0.3036	0.3018
673.483	0.01094	0.31	0.3058	0.3064	0.31
673.742	0.00469	0.3208	0.3192	0.3144	0.307
674.001	0.00469	0.3156	0.3186	0.3172	0.3172
674.26	0.00781	0.3288	0.3214	0.3292	0.3254
674.519	0.00937	0.3416	0.324	0.3286	0.3288
674.778	0.01094	0.3414	0.3334	0.338	0.3316
675.037	0.01719	0.3406	0.341	0.3408	0.3376
675.296	0.01094	0.3452	0.3432	0.3488	0.3472
675.555	0.01563	0.352	0.3508	0.352	0.3492
675.814	0.00781	0.3602	0.3518	0.3522	0.3552
676.073	0.00781	0.3698	0.3576	0.3634	0.3646
676.332	0.00469	0.3692	0.3608	0.3692	0.365
676.591	0.01875	0.3768	0.3798	0.3672	0.3724
676.85	0.00781	0.3794	0.372	0.3678	0.3836
677.109	0.00469	0.381	0.3824	0.3838	0.3918
677.368	0.00469	0.396	0.3916	0.3846	0.3952
677.627	0.00313	0.3964	0.3978	0.394	0.3976
677.886	0.01406	0.4006	0.3966	0.3908	0.4034
678.145	0.00937	0.409	0.3948	0.407	0.4094
678.404	0.00469	0.4114	0.4086	0.4192	0.423
678.663	0.01406	0.4094	0.416	0.4246	0.4242
678.922	0.00313	0.4234	0.423	0.4178	0.4306
679.181	0.02031	0.4306	0.4308	0.4288	0.4336
679.439	0.01719	0.4356	0.4246	0.4292	0.4388
679.698	0.0125	0.4422	0.4398	0.4438	0.4532
679.957	0.01719	0.443	0.4462	0.44	0.4532
680.216	0.01563	0.4462	0.4508	0.4492	0.462
680.475	0.01094	0.4582	0.4536	0.469	0.464
680.734	0.00781	0.4556	0.4686	0.476	0.4786
680.992	0.00469	0.463	0.4672	0.4748	0.4796
681.251	0.01719	0.4672	0.4734	0.4728	0.4946
681.51	0.01563	0.481	0.4804	0.4918	0.4964
681.769	0.02344	0.49	0.4894	0.4852	0.5092
682.028	0.00469	0.4912	0.496	0.4976	0.5088
682.286	0.01094	0.489	0.5066	0.5026	0.515
682.545	0.00781	0.5044	0.5034	0.5096	0.5208
682.804	0.00625	0.5026	0.5284	0.5176	0.5266
683.062	0.01875	0.5082	0.518	0.5268	0.5356
683.321	0.00156	0.5188	0.5216	0.5274	0.548
683.58	0.02813	0.5278	0.527	0.5454	0.553
683.839	0.00156	0.5296	0.539	0.5422	0.5562
684.097	0.00781	0.543	0.5414	0.5542	0.5638
684.356	0.02031	0.536	0.5552	0.5544	0.5686
684.615	0.01094	0.5512	0.5536	0.5652	0.5736
684.873	0.01094	0.5536	0.555	0.572	0.591
685.132	0.0125	0.557	0.5506	0.574	0.5988
685.39	0.01563	0.5624	0.5796	0.578	0.6028
685.649	0.00625	0.5604	0.5816	0.5896	0.612
685.908	0.01094	0.569	0.5756	0.5996	0.6114
686.166	0.02031	0.5724	0.5842	0.5936	0.6252
686.425	0.01406	0.5878	0.5842	0.6036	0.6176
686.683	0.00469	0.5906	0.5892	0.6152	0.6416
686.942	0.00937	0.594	0.589	0.6282	0.6422
687.2	0.00469	0.607	0.6004	0.6342	0.6494
687.459	0.00625	0.602	0.6088	0.6232	0.6472
687.718	0.00937	0.608	0.6188	0.6356	0.6698
687.976	-0.00156	0.6086	0.6278	0.6516	0.6756
688.235	0.0125	0.617	0.63	0.6568	0.6714
688.493	0.00937	0.6206	0.6326	0.644	0.68
688.751	0.01094	0.6208	0.6332	0.6634	0.6868
689.01	0.00313	0.6262	0.6312	0.6664	0.691
689.268	0.00469	0.6348	0.6514	0.6696	0.7002
689.527	0.01563	0.6452	0.649	0.679	0.7032
689.785	0.00937	0.642	0.6568	0.6716	0.7126
690.044	0.00937	0.643	0.6542	0.6906	0.719
690.302	0.00781	0.6458	0.6662	0.6812	0.7252
690.561	0.02813	0.6526	0.6662	0.6992	0.729
690.819	0.01875	0.6522	0.6722	0.7084	0.7272
691.077	0.00469	0.6686	0.6782	0.707	0.7408
691.336	0.01719	0.6678	0.6856	0.7044	0.7442
691.594	0.01875	0.6738	0.6866	0.7202	0.7468
691.852	0.00781	0.6742	0.6792	0.728	0.7472
692.111	0.00313	0.6728	0.6832	0.7108	0.759
692.369	0.00781	0.6752	0.7034	0.7294	0.7674
692.627	0.01406	0.689	0.7038	0.7348	0.7836
692.886	0.01094	0.6922	0.7086	0.7362	0.7674
693.144	0.00313	0.6844	0.7124	0.748	0.7886
693.402	0.01563	0.6928	0.7152	0.7472	0.7954
693.661	-0.00313	0.6928	0.716	0.754	0.798
693.919	0.01094	0.705	0.71	0.7484	0.8026
694.177	0.00781	0.7002	0.722	0.7636	0.808
694.435	0.00469	0.7176	0.7254	0.7742	0.816
694.694	0.01094	0.7048	0.7374	0.7674	0.8096
694.952	0.00625	0.7106	0.7284	0.776	0.8268
695.21	0	0.7112	0.7368	0.7764	0.829
695.468	0.02031	0.7216	0.7432	0.7906	0.8318
695.726	0	0.7152	0.744	0.7848	0.846
695.985	0.0125	0.7172	0.7532	0.7966	0.8442
696.243	0.00156	0.716	0.7536	0.796	0.8466
696.501	0.00313	0.7308	0.7618	0.7884	0.85
696.759	0.00625	0.732	0.763	0.791	0.8522
697.017	-0.00156	0.7196	0.7568	0.8102	0.8554
697.275	-0.00469	0.7346	0.763	0.814	0.8576
697.533	0.00156	0.732	0.752	0.81	0.871
697.791	0.0125	0.7278	0.763	0.8116	0.864
698.05	0.01094	0.7436	0.7698	0.82	0.877
698.308	0.01094	0.7492	0.771	0.8264	0.8792
698.566	0.00313	0.744	0.769	0.816	0.8846
698.824	0.01719	0.7398	0.773	0.822	0.8768
699.082	0.00469	0.7478	0.7718	0.837	0.8976
699.34	0.00781	0.7372	0.7798	0.834	0.8966
699.598	0.00156	0.7526	0.7816	0.826	0.8856
699.856	0	0.749	0.7756	0.8338	0.9066
700.114	0.00625	0.7552	0.7832	0.8306	0.8966
700.372	0.00781	0.7566	0.7902	0.83	0.9058
700.63	-0.00469	0.7516	0.795	0.8486	0.9034
700.888	-0.00313	0.7586	0.7728	0.847	0.9006
701.146	0.00937	0.7602	0.7936	0.8538	0.9026
701.404	0.00937	0.7544	0.793	0.849	0.9132
701.662	0.00313	0.743	0.7988	0.853	0.9152
701.92	0.00625	0.7526	0.796	0.8526	0.9182
702.177	0.01563	0.7548	0.7856	0.8428	0.93
702.435	0.0125	0.7492	0.7984	0.8526	0.917
702.693	0.00156	0.7508	0.7864	0.851	0.9158
702.951	0.01719	0.7602	0.783	0.8508	0.9196
703.209	0.00313	0.761	0.797	0.8504	0.9234
703.467	0.01563	0.7402	0.7856	0.854	0.9328
703.725	0	0.747	0.781	0.8572	0.9126
703.983	0	0.7478	0.7886	0.8522	0.9374
704.24	0.00781	0.7488	0.7864	0.855	0.9328
704.498	0.00313	0.7434	0.7818	0.8506	0.9232
704.756	0.00313	0.7568	0.7874	0.8618	0.9244
705.014	0.0125	0.7606	0.7852	0.859	0.9212
705.272	0.01406	0.7414	0.7816	0.853	0.929
705.529	0.00156	0.738	0.7908	0.8466	0.9306
705.787	0.01094	0.746	0.7732	0.846	0.9096
706.045	0.01094	0.748	0.7778	0.833	0.906
706.303	0.00937	0.7386	0.7886	0.8368	0.9288
706.56	0.01563	0.7304	0.769	0.8268	0.9184
706.818	0.01719	0.7344	0.7656	0.8286	0.9118
707.076	0.00469	0.7256	0.7642	0.83	0.9212
707.333	0.00313	0.723	0.7666	0.8272	0.8996
707.591	0.00625	0.7086	0.7602	0.8284	0.9016
707.849	0.0125	0.7068	0.7564	0.8298	0.8976
708.106	0.00625	0.7156	0.7528	0.8186	0.9038
708.364	0.00781	0.71	0.7614	0.8244	0.891
708.622	0.01719	0.6944	0.7428	0.809	0.8924
708.879	0.00625	0.7132	0.7352	0.8082	0.8816
709.137	0.00937	0.7092	0.732	0.82	0.883
709.394	0.00469	0.6918	0.7358	0.8078	0.8768
709.652	0.01719	0.7032	0.735	0.8044	0.8698
709.91	0.00313	0.6844	0.7366	0.796	0.8706
710.167	0.00937	0.6826	0.715	0.8	0.8908
710.425	0.01094	0.693	0.7214	0.79	0.8648
710.682	0.00625	0.6818	0.7116	0.7866	0.8638
710.94	0.00313	0.6696	0.7174	0.7766	0.8734
711.197	-0.00156	0.6774	0.7054	0.775	0.851
711.455	0.00781	0.6592	0.6976	0.7668	0.84
711.712	0.00469	0.6552	0.6896	0.7666	0.8432
711.97	0	0.6532	0.693	0.7562	0.8344
712.227	0.01094	0.6586	0.6832	0.746	0.8278
712.485	0.00937	0.6478	0.677	0.745	0.8208
712.742	0	0.6376	0.6756	0.7412	0.8202
713	0.00937	0.632	0.6826	0.7304	0.8018
713.257	0.00469	0.622	0.6678	0.7346	0.7986
713.515	0.00625	0.6178	0.6656	0.7258	0.8038
713.772	0.00781	0.6108	0.657	0.7134	0.7914
714.029	0.0125	0.6128	0.6402	0.719	0.7876
714.287	0.00156	0.5966	0.6498	0.7074	0.7752
714.544	0.00625	0.5948	0.6406	0.6994	0.7766
714.802	0.01719	0.6006	0.6338	0.7002	0.7668
715.059	-0.00469	0.5898	0.621	0.6994	0.7598
715.316	-0.01094	0.5922	0.6354	0.6774	0.7548
715.574	0.01563	0.5806	0.6208	0.6802	0.7528
715.831	0.01094	0.5788	0.6216	0.666	0.7518
716.088	0.01875	0.5728	0.6048	0.6662	0.7468
716.345	0.00313	0.5616	0.5978	0.6536	0.7254
716.603	0.00781	0.5582	0.5966	0.6626	0.7174
716.86	0.00469	0.5524	0.59	0.6418	0.706
717.117	0.00313	0.551	0.591	0.6352	0.709
717.375	0.01875	0.546	0.5762	0.64	0.7016
717.632	0.00781	0.5424	0.5758	0.6264	0.69
717.889	0.00937	0.5404	0.5672	0.625	0.6846
718.146	0.0125	0.5232	0.5622	0.6198	0.6736
718.403	0.01875	0.5216	0.5604	0.606	0.6714
718.661	0.02187	0.5178	0.5448	0.6066	0.6612
718.918	0.01094	0.5124	0.5486	0.592	0.662
719.175	-0.00156	0.5054	0.5432	0.6024	0.6494
719.432	0.00781	0.5116	0.5272	0.5984	0.6406
719.689	0.00625	0.4962	0.537	0.5736	0.6436
719.946	0.0125	0.491	0.5316	0.5796	0.6326
720.204	0.00781	0.4788	0.517	0.5716	0.6348
720.461	0.01094	0.4762	0.5062	0.5614	0.6196
720.718	0.00469	0.4656	0.5162	0.5522	0.6102
720.975	0.02344	0.4608	0.4996	0.5562	0.6176
721.232	0.00625	0.468	0.4914	0.5548	0.6032
721.489	0.00469	0.4696	0.4896	0.5324	0.5984
721.746	0.01094	0.4608	0.48	0.5346	0.5852
722.003	0.00156	0.4608	0.4894	0.521	0.5866
722.26	0.01094	0.4524	0.4738	0.5224	0.583
722.517	0	0.4416	0.4814	0.5168	0.5596
722.774	0.00937	0.441	0.4632	0.5062	0.569
723.031	0.01094	0.4352	0.46	0.5078	0.5566
723.288	0.01563	0.4298	0.4482	0.5028	0.5458
723.545	0.00781	0.42	0.4582	0.502	0.5452
723.802	0.0125	0.4156	0.4446	0.4986	0.5438
724.059	-0.00313	0.4138	0.4344	0.49	0.5358
724.316	0.01563	0.4074	0.435	0.4724	0.5264
724.573	0.00469	0.3952	0.432	0.4754	0.5248
724.83	-0.00313	0.4036	0.42	0.4704	0.5136
725.087	0.0125	0.3982	0.4204	0.4626	0.5034
725.344	0	0.391	0.4122	0.4552	0.5028
725.601	0.01406	0.3862	0.4042	0.4448	0.5034
725.858	0.0125	0.3822	0.4078	0.4398	0.4862
726.114	0.00937	0.3812	0.4004	0.4358	0.4952
726.371	0.00781	0.371	0.4008	0.436	0.4762
726.628	0.00781	0.37	0.3874	0.428	0.4668
726.885	0.0125	0.3674	0.382	0.4164	0.4654
727.142	0.01094	0.3616	0.3808	0.422	0.4594
727.399	0.00625	0.358	0.376	0.4108	0.4592
727.655	0.01406	0.3604	0.3734	0.4116	0.4488
727.912	0.00781	0.3534	0.37	0.403	0.4374
728.169	0.01563	0.3412	0.3688	0.3958	0.4422
728.426	0.00156	0.3436	0.357	0.3896	0.43
728.682	0.00625	0.333	0.3492	0.3952	0.4198
728.939	0.01094	0.3326	0.3486	0.3734	0.422
729.196	-0.00156	0.3324	0.341	0.3708	0.4148
729.453	0.00781	0.3296	0.3404	0.3676	0.4132
729.709	0.00469	0.315	0.332	0.3656	0.3986
729.966	0.00781	0.3082	0.3296	0.3622	0.3982
730.223	0.00156	0.3088	0.3288	0.3546	0.3888
730.479	0	0.3136	0.328	0.3508	0.385
730.736	0.01875	0.311	0.3268	0.3468	0.3796
730.993	0.00781	0.2956	0.3178	0.3432	0.3682
731.249	0.00625	0.301	0.3094	0.3428	0.3762
731.506	-0.00156	0.284	0.299	0.3286	0.366
731.763	0.0125	0.285	0.3012	0.3274	0.3572
732.019	0.01719	0.2864	0.2984	0.3308	0.3566
732.276	0.02031	0.281	0.294	0.317	0.3506
732.532	0.01719	0.2778	0.2936	0.3094	0.348
732.789	0.01563	0.2684	0.2872	0.3174	0.3344
733.045	0.00469	0.2756	0.2842	0.2988	0.3334
733.302	0.00937	0.2648	0.2782	0.3066	0.3228
733.559	0.01719	0.2604	0.2754	0.2938	0.3184
733.815	0.00156	0.2562	0.2704	0.2974	0.3198
734.072	0.01719	0.2534	0.2634	0.2852	0.3152
734.328	0.00313	0.2548	0.2632	0.284	0.3052
734.585	0.00313	0.2498	0.2634	0.2876	0.3056
734.841	0.00937	0.2438	0.257	0.2794	0.302
735.097	0.01094	0.2414	0.2522	0.267	0.3
735.354	0.01094	0.2388	0.2476	0.2634	0.2908
735.61	0.01406	0.2386	0.2396	0.2636	0.2828
735.867	0.00937	0.2278	0.2394	0.261	0.2906
736.123	0.0125	0.2248	0.2366	0.259	0.2808
736.38	0.00937	0.2276	0.2326	0.2444	0.273
736.636	0.00156	0.219	0.2338	0.2506	0.2736
736.892	0.00937	0.224	0.2312	0.2424	0.2698
737.149	0.0125	0.2164	0.227	0.2454	0.2642
737.405	0.01406	0.2112	0.2214	0.2314	0.2606
737.661	0.01094	0.216	0.2146	0.2302	0.2546
737.918	0.00781	0.207	0.217	0.2296	0.2528
738.174	0.00625	0.2068	0.2142	0.228	0.2482
738.43	0.01875	0.205	0.2088	0.2228	0.242
738.687	0.02187	0.1964	0.208	0.2212	0.2424
738.943	0.00313	0.2006	0.2026	0.22	0.2306
739.199	0.00625	0.194	0.1972	0.2098	0.2268
739.456	0.00781	0.1982	0.197	0.209	0.2268
739.712	0.00937	0.1842	0.1914	0.2058	0.2268
739.968	0.01563	0.1806	0.1942	0.2084	0.2214
740.224	0.01094	0.1832	0.1824	0.1946	0.2108
740.48	0.00313	0.1812	0.1896	0.1996	0.213
740.737	0.01406	0.18	0.1818	0.1914	0.215
740.993	0.01094	0.1782	0.1848	0.1868	0.2096
741.249	0.01406	0.175	0.1792	0.1852	0.2066
741.505	0.0125	0.1758	0.1712	0.1888	0.2016
741.761	0.00781	0.1712	0.1722	0.1866	0.2016
742.018	0.0125	0.1642	0.1642	0.1806	0.1938
742.274	0.00625	0.1658	0.1684	0.1768	0.1974
742.53	0.01094	0.1618	0.1666	0.1784	0.1878
742.786	0.01719	0.1614	0.16	0.173	0.1804
743.042	0.00781	0.1556	0.161	0.1652	0.1804
743.298	0.0125	0.1542	0.158	0.1706	0.175
743.554	0.00937	0.152	0.1598	0.1656	0.1776
743.81	0.00781	0.1486	0.1528	0.1576	0.1712
744.066	0.01719	0.1512	0.1512	0.1548	0.1738
744.322	0.00469	0.147	0.1514	0.1588	0.171
744.578	0.025	0.1466	0.1488	0.153	0.1654
744.834	0.01563	0.1428	0.1442	0.1496	0.172
745.09	0.02813	0.1408	0.1422	0.1466	0.1604
745.346	0.01406	0.1364	0.145	0.1498	0.1566
745.602	0.00781	0.1378	0.136	0.1442	0.1594
745.858	0.01094	0.1366	0.1386	0.139	0.1512
746.114	0.02187	0.1376	0.1332	0.1398	0.15
746.37	0.01406	0.1288	0.1344	0.1382	0.1454
746.626	0.01719	0.1326	0.1306	0.1378	0.1484
746.882	0.0125	0.124	0.1244	0.1344	0.1456
747.138	0.00937	0.1238	0.1276	0.1298	0.1472
747.394	0.01406	0.1284	0.126	0.1294	0.1426
747.65	0.01719	0.1182	0.121	0.1304	0.1344
747.906	0.01875	0.121	0.121	0.1264	0.1424
748.162	0.0125	0.1178	0.1222	0.1196	0.132
748.417	0.00937	0.1172	0.1184	0.12	0.135
748.673	0.00937	0.115	0.112	0.1214	0.1344
748.929	0.00469	0.115	0.1114	0.1244	0.129
749.185	0.01719	0.1128	0.1122	0.1118	0.1242
749.441	0.00937	0.1134	0.1094	0.1178	0.126
749.696	0.01719	0.1116	0.1088	0.113	0.1252
749.952	0.00625	0.1076	0.1098	0.1162	0.1192
750.208	0.01875	0.1074	0.1078	0.1112	0.1138
750.464	0.0125	0.1072	0.107	0.108	0.1134
750.72	0.01094	0.0966	0.1018	0.1082	0.1158
750.975	0.00781	0.1004	0.1018	0.107	0.1086
751.231	0.01406	0.1006	0.0948	0.1034	0.1092
751.487	0.01563	0.0988	0.0964	0.1016	0.1062
751.742	0.01094	0.1	0.0928	0.0938	0.1056
751.998	0.00937	0.0918	0.0916	0.0996	0.1008
752.254	-0.00313	0.0948	0.0914	0.0948	0.1078
752.509	0.01406	0.0918	0.0928	0.0932	0.1012
752.765	0.02344	0.0922	0.0886	0.0916	0.0972
753.021	0.00313	0.0884	0.0852	0.092	0.097
753.276	0.00313	0.0862	0.0868	0.0878	0.0948
753.532	0.01719	0.0848	0.0828	0.0912	0.0952
753.788	0.02344	0.0842	0.0844	0.0846	0.0896
754.043	0.025	0.0816	0.0842	0.0866	0.088
754.299	0.01406	0.0794	0.08	0.0864	0.0888
754.554	0.02187	0.0776	0.079	0.0838	0.0882
754.81	0.00469	0.0792	0.0788	0.0802	0.087
755.065	0.0125	0.0812	0.076	0.0794	0.088
755.321	0.00781	0.0796	0.0782	0.078	0.0844
755.576	0.01719	0.0756	0.0736	0.0748	0.0782
755.832	0.00625	0.075	0.0774	0.0752	0.0794
756.087	0.00156	0.0748	0.0744	0.0748	0.083
756.343	0.00156	0.0716	0.0708	0.0708	0.0768
756.598	0.00781	0.069	0.0702	0.0722	0.0782
756.854	0.00156	0.0736	0.0674	0.0702	0.0754
757.109	0.00625	0.0656	0.0696	0.072	0.0748
757.365	0.01094	0.0666	0.0694	0.0678	0.075
757.62	0.01094	0.0642	0.0658	0.0664	0.0724
757.876	0.01719	0.065	0.0644	0.0636	0.0708
758.131	0.00937	0.066	0.0636	0.0682	0.0726
758.386	0.01406	0.0624	0.0622	0.0682	0.0688
758.642	0.0125	0.0614	0.061	0.0634	0.0678
758.897	0.01094	0.0626	0.0596	0.0588	0.0642
759.152	0.00156	0.0588	0.0624	0.0628	0.0674
759.408	0.01406	0.0588	0.066	0.0576	0.0618
759.663	0.00937	0.0588	0.0598	0.0632	0.0634
759.918	0.01875	0.0554	0.0564	0.0602	0.0616
760.174	0.01094	0.054	0.0556	0.0572	0.06
760.429	0.01094	0.055	0.0542	0.0546	0.0616
760.684	0.00625	0.0532	0.0498	0.0548	0.056
760.94	0.00625	0.0534	0.0548	0.0504	0.0594
761.195	0.02187	0.0524	0.052	0.0522	0.0582
761.45	0.01094	0.0534	0.0526	0.0522	0.057
761.705	0.01406	0.0522	0.0474	0.0502	0.0534
761.961	0.01875	0.049	0.049	0.0486	0.052
762.216	0.00469	0.047	0.0458	0.0502	0.055
762.471	0.00781	0.0504	0.0478	0.0484	0.0486
762.726	0.00781	0.0494	0.043	0.05	0.0496
762.981	0.00937	0.0458	0.0454	0.0478	0.052
763.236	0.00781	0.0444	0.0456	0.0442	0.0486
763.492	0.00313	0.0464	0.0436	0.0446	0.0472
763.747	0.01406	0.0446	0.0442	0.0464	0.0492
764.002	0.00156	0.0434	0.0436	0.0412	0.0484
764.257	0.00781	0.043	0.0412	0.0432	0.0436
764.512	0.00937	0.0406	0.0406	0.0408	0.0442
764.767	0.00313	0.0408	0.0396	0.0388	0.0442
765.022	0.01563	0.0402	0.0382	0.0424	0.0416
765.277	0.00937	0.0424	0.0382	0.0392	0.0446
765.532	0.00937	0.041	0.0392	0.038	0.0432
765.787	0.00625	0.0386	0.0396	0.039	0.0412
766.042	0.00156	0.0378	0.036	0.0386	0.042
766.297	0.00937	0.0386	0.0364	0.0366	0.0378
766.552	0.00313	0.0358	0.0356	0.0358	0.0412
766.807	0.01719	0.034	0.035	0.0364	0.038
767.062	0.0125	0.0332	0.0338	0.0372	0.0406
767.317	0.00781	0.0336	0.0344	0.0344	0.039
767.572	0.02656	0.0344	0.0328	0.0356	0.0366
767.827	0.0125	0.0326	0.0298	0.0306	0.0378
768.082	0.00781	0.0318	0.0314	0.0326	0.0358
768.337	0.01563	0.0308	0.0298	0.0334	0.0344
768.592	0.00313	0.0308	0.0326	0.0308	0.0336
768.847	0.0125	0.0298	0.0292	0.0292	0.0314
769.102	0.01094	0.0332	0.0308	0.031	0.0296
769.357	0.00625	0.03	0.0276	0.03	0.029
769.611	0.01406	0.0294	0.0302	0.0276	0.0316
769.866	0.00781	0.0298	0.0272	0.03	0.0286
770.121	0.01406	0.0262	0.0266	0.0284	0.0314
770.376	0.00313	0.0272	0.028	0.0278	0.0262
770.631	0.01094	0.0266	0.0276	0.0262	0.0292
770.886	0.01719	0.0278	0.0268	0.0266	0.0284
771.14	0.01719	0.0254	0.0272	0.026	0.027
771.395	0.00156	0.025	0.0248	0.024	0.0256
771.65	0.00937	0.0238	0.024	0.0264	0.028
771.905	0.01875	0.0246	0.0242	0.0272	0.0242
772.159	-0.00313	0.0252	0.0224	0.022	0.0244
772.414	0.00937	0.0248	0.0238	0.024	0.0256
772.669	0.01406	0.0242	0.0232	0.0232	0.026
772.923	0.01094	0.0238	0.023	0.0224	0.0252
773.178	0.01406	0.0232	0.0234	0.025	0.0228
773.433	0.01094	0.024	0.023	0.0212	0.0242
773.687	0.00313	0.0218	0.02	0.0204	0.0202
773.942	0.02031	0.0224	0.0198	0.0222	0.0236
774.197	0.02031	0.0224	0.0216	0.0238	0.0234
774.451	0.0125	0.019	0.0228	0.0218	0.0218
774.706	0.0125	0.0194	0.02	0.021	0.0216
774.961	0.00781	0.0212	0.0196	0.0188	0.0226
775.215	0.01094	0.019	0.0176	0.0196	0.0224
775.47	0.01875	0.018	0.0202	0.018	0.0206
775.724	0.00625	0.0202	0.0194	0.021	0.0218
775.979	0.0125	0.017	0.019	0.0174	0.0206
776.233	0.01406	0.0188	0.0168	0.0182	0.0224
776.488	0.00469	0.0188	0.0174	0.0174	0.0218
776.742	0.01719	0.0194	0.019	0.0184	0.0182
776.997	0.01406	0.0188	0.0164	0.0182	0.0184
777.251	0.01094	0.0176	0.0182	0.0168	0.018
777.506	0.00469	0.0162	0.0148	0.0166	0.0206
777.76	0.00469	0.0164	0.0184	0.0152	0.019
778.015	0.01719	0.0184	0.016	0.0174	0.0176
778.269	0.02344	0.0168	0.016	0.016	0.017
778.524	0.01406	0.0134	0.015	0.0154	0.0174
778.778	0.00313	0.016	0.0142	0.017	0.0184
779.032	0.0125	0.0172	0.0166	0.014	0.0162
779.287	0.00313	0.0166	0.0146	0.0152	0.0164
779.541	0.0125	0.0142	0.015	0.0168	0.0164
779.796	0.00313	0.015	0.0146	0.0146	0.015
780.05	0.01406	0.0126	0.0148	0.0144	0.0156
780.304	0.01563	0.017	0.016	0.0138	0.016
780.559	0.01094	0.0132	0.0132	0.0142	0.0132
780.813	0.01094	0.0128	0.014	0.0136	0.0154
781.067	0.00781	0.014	0.0134	0.0138	0.017
781.321	0.01094	0.0136	0.0138	0.0126	0.0138
781.576	0.01094	0.0134	0.0124	0.0126	0.0154
781.83	0.0125	0.0124	0.0126	0.0104	0.0152
782.084	0.01406	0.0126	0.0154	0.0146	0.0146
782.338	0.00781	0.0136	0.012	0.011	0.0132
782.593	0.0125	0.0146	0.0128	0.0118	0.0134
782.847	0.00469	0.0118	0.0106	0.0144	0.0142
783.101	0.02344	0.0128	0.0116	0.0122	0.0112
783.355	-0.00313	0.013	0.0118	0.011	0.0126
783.609	0.00156	0.011	0.0124	0.0128	0.013
783.864	0.01563	0.0112	0.0104	0.0096	0.012
784.118	0.01406	0.0102	0.0108	0.0112	0.0126
784.372	0.01719	0.012	0.013	0.0108	0.0132
784.626	0.02344	0.0096	0.0124	0.0116	0.0098
784.88	0.025	0.011	0.013	0.0102	0.0116
785.134	0.01406	0.009	0.0096	0.0108	0.0124
785.388	0.0125	0.0124	0.0074	0.0122	0.0096
785.642	0.0125	0.0106	0.0098	0.0086	0.011
785.897	0.01094	0.0108	0.0118	0.011	0.0128
786.151	0.00937	0.011	0.0102	0.01	0.0094
786.405	0.02344	0.0076	0.0098	0.0104	0.0088
786.659	0.00937	0.0088	0.0086	0.009	0.0118
786.913	0.00625	0.0086	0.0102	0.0102	0.011
787.167	0.01094	0.009	0.0074	0.0086	0.0108
787.421	0.01563	0.0082	0.0086	0.0108	0.0092
787.675	0.01563	0.0092	0.0094	0.0088	0.0098
787.929	0.0125	0.0096	0.0102	0.0094	0.01
788.183	0.01563	0.0076	0.009	0.0102	0.009
788.436	0.025	0.0084	0.0084	0.009	0.0094
788.69	0.02187	0.0098	0.0102	0.0094	0.0088
788.944	0.02031	0.0078	0.0076	0.009	0.0096
789.198	0.01563	0.007	0.009	0.0066	0.0074
789.452	-0.00781	0.009	0.0086	0.008	0.0092
789.706	0.00469	0.008	0.0078	0.0076	0.008
789.96	0.01563	0.0074	0.0078	0.0074	0.0082
790.214	0.02031	0.0064	0.007	0.0096	0.0092
790.468	0.01094	0.0068	0.0062	0.0088	0.0088
790.721	0.00625	0.0072	0.007	0.0078	0.0078
790.975	0.01406	0.0092	0.0082	0.0078	0.0078
791.229	0.01094	0.0068	0.0074	0.0062	0.0054
791.483	0.0125	0.0066	0.0056	0.0076	0.0084

## Sheet: figure 1d
526.085	0.000412371	0.00124	0.00124	0.00103	0.000206186
526.349	0.000618557	-0.000412371	0.000618557	0.000618557	-0.000824742
526.614	0.000618557	0.000824742	0.000412371	-0.000618557	0.000206186
526.878	0	0.00206	0	-0.000824742	-0.000618557
527.142	0.00103	0.00144	0	0.000824742	-0.000412371
527.406	-0.000618557	0.000412371	0.000824742	-0.000412371	0.00144
527.67	0.000412371	0.00186	-0.00103	-0.000824742	0
527.935	0.000824742	-0.000618557	0	-0.000618557	0.000618557
528.199	0.000412371	0	-0.000824742	-0.00103	-0.000412371
528.463	0.00124	0.000618557	-0.000618557	-0.000412371	0.000824742
528.727	0.000206186	0.00103	0.000206186	-0.000206186	-0.000206186
528.991	0.000618557	0.000206186	0.000412371	0	0.000824742
529.256	0.00247	0	0.000206186	-0.000206186	-0.000824742
529.52	0.000206186	0.000206186	-0.000618557	0	-0.000618557
529.784	0.000412371	-0.000206186	-0.000618557	0.000206186	0.000618557
530.048	0	-0.000824742	0.000618557	-0.000412371	-0.00103
530.312	-0.000206186	-0.000206186	-0.000618557	-0.00103	-0.00103
530.576	0	0	0.000412371	0.00103	0.000412371
530.84	0.000412371	-0.000206186	0.00103	0.000412371	0.000618557
531.105	0.000618557	0.000206186	0.00103	-0.000824742	-0.00206
531.369	0.000618557	-0.000412371	0.000206186	0.00103	0.000618557
531.633	0	0.000206186	-0.000206186	-0.000412371	0.00124
531.897	0.000618557	0.000412371	-0.000412371	0.000618557	-0.000206186
532.161	0.000206186	-0.000206186	-0.000412371	0.000412371	-0.000206186
532.425	0.00103	0.00103	0.00165	0.000618557	0.000618557
532.689	-0.000824742	0.000206186	-0.00103	-0.000206186	0
532.953	0.000412371	-0.000206186	0.000618557	0.000618557	-0.000412371
533.217	0.000412371	0	-0.000206186	-0.000618557	-0.000206186
533.481	0.000206186	0	0.00165	0	0.00124
533.745	-0.000618557	0.000412371	-0.00165	0.000412371	0
534.009	0	0.000618557	0	0.000618557	0.000824742
534.273	0.000206186	0.000412371	0.00103	0	-0.000412371
534.537	0.000618557	-0.00124	-0.00103	0.00124	-0.000618557
534.801	0.000824742	0.000412371	0.00144	0.000206186	0.000412371
535.065	0.000618557	0.000412371	-0.000206186	0.000412371	0.000824742
535.329	0.00144	0.000618557	0	0.000618557	0.000206186
535.593	-0.000412371	-0.00103	0.000412371	0.000618557	0.00227
535.857	-0.000618557	0.00144	0.000618557	0.000824742	0.00103
536.121	-0.00124	-0.000206186	-0.00103	0.000824742	0.00165
536.385	-0.000824742	0.00144	0.000618557	0.00124	0.000412371
536.649	-0.000412371	0.00103	-0.000206186	0.000412371	-0.000618557
536.913	0.00206	0.00103	-0.000412371	0.000618557	-0.000412371
537.177	0.000824742	-0.000618557	0.000412371	0.000618557	0
537.441	0.000206186	-0.000412371	0.000412371	0	-0.000824742
537.705	-0.000412371	0.000824742	0.000618557	0.000206186	0.000824742
537.969	0.000412371	-0.000824742	-0.000206186	0.00103	-0.000206186
538.232	-0.00103	0.00144	0.000618557	0	-0.000412371
538.496	0.000618557	0	0.000824742	0.000824742	0.000824742
538.76	0.00103	0.000206186	0.000618557	-0.000206186	-0.000824742
539.024	-0.000206186	0	-0.00124	0.000206186	-0.000618557
539.288	-0.000618557	0.000618557	0.000412371	0	0
539.552	-0.000206186	-0.000206186	-0.000206186	0.000824742	-0.00144
539.816	0.00227	0.000618557	0.00227	0.000412371	-0.000206186
540.08	0.00124	0.000824742	0.00103	0.000618557	0.00124
540.343	-0.000412371	-0.000206186	0.000412371	-0.000618557	-0.000824742
540.607	0.000412371	0.000412371	-0.000412371	0	-0.000618557
540.871	-0.000618557	0.000412371	-0.000824742	-0.00186	-0.000412371
541.135	-0.000824742	-0.000824742	0	-0.000206186	-0.000824742
541.399	0.000618557	-0.000618557	0.000824742	-0.00124	0
541.662	-0.000618557	0.000206186	0.000206186	-0.000412371	0.00124
541.926	-0.000412371	-0.000206186	-0.000412371	-0.000206186	0.00103
542.19	0	0.000412371	-0.000824742	0.000412371	-0.000412371
542.454	0.000206186	0	-0.000206186	-0.00124	0
542.717	0	0.000412371	0.000412371	0.00124	0.000824742
542.981	0.000618557	-0.000206186	-0.000206186	-0.000206186	0.000412371
543.245	0.00124	-0.000824742	-0.000824742	0	0.00103
543.509	-0.000412371	-0.000618557	0	0.00103	-0.000206186
543.772	0.000824742	-0.000206186	-0.000412371	0.00144	0.000412371
544.036	-0.00103	-0.000206186	0.000618557	0	0.00165
544.3	-0.00103	0	-0.000412371	0.00103	0.000206186
544.564	0.00165	0.000824742	0.000412371	0.000824742	0
544.827	0	0.000412371	0.000412371	-0.00103	0.000206186
545.091	0.00144	0.000412371	0.000206186	-0.000206186	0
545.355	0.00103	0.00124	-0.000206186	0.00124	-0.000206186
545.618	0.00144	-0.000412371	-0.000206186	0.00206	-0.000618557
545.882	0.00144	-0.000618557	0.000824742	0.000618557	0.000618557
546.146	0.00103	0.000206186	0	0.00124	0.00144
546.409	0.000206186	0.00103	0.000824742	-0.000824742	-0.000206186
546.673	-0.000618557	0.000412371	0	-0.000618557	0.000206186
546.937	0.000412371	-0.000618557	-0.000824742	0	0.000206186
547.2	-0.000824742	0.000618557	0	0.00103	0.000206186
547.464	0.000206186	0.000824742	0.000618557	-0.000206186	-0.000412371
547.727	-0.000618557	0	0.000412371	-0.000206186	-0.000824742
547.991	0.00165	0.000412371	0.000206186	0	0.000412371
548.255	0.00103	0.000206186	0	0.00144	-0.000412371
548.518	0	-0.000412371	-0.000412371	0.000824742	0.000824742
548.782	0.00144	0.000206186	-0.00165	0.00124	0.000206186
549.045	0.000618557	-0.00124	0.000206186	0.000618557	0.000824742
549.309	0.00103	0.000618557	0.00124	0.00124	-0.000618557
549.572	0.000206186	0.000618557	0.00103	0.000412371	0.00186
549.836	0.00227	0.000824742	0.000206186	0.000412371	-0.000412371
550.099	0.00124	0.000206186	-0.000618557	0.000412371	0.000412371
550.363	0.000206186	0.000618557	0	0.000412371	-0.000206186
550.626	0.000412371	0.000206186	-0.000412371	0	0.000412371
550.89	0.00165	0.000618557	0.000824742	-0.00124	0.000412371
551.153	-0.000618557	0.000412371	0.000412371	-0.000206186	-0.000618557
551.417	0.000412371	0.00103	0.000824742	0.00144	0.00124
551.68	-0.000206186	-0.000412371	-0.000412371	-0.000618557	0.00124
551.944	0.000206186	0	0.000412371	0	-0.000618557
552.207	0.00165	0.000618557	0.000618557	0.000618557	0.000412371
552.471	0.000618557	0.000412371	0.00124	0.00268	0.000412371
552.734	0.000206186	-0.000206186	-0.000412371	0.000412371	0.000618557
552.998	0.00124	0.00103	0.000824742	0.000618557	0.00165
553.261	0.000824742	0.000618557	0.00144	-0.000824742	0.000618557
553.525	0.000206186	0	0	0.000824742	0.00124
553.788	0.000412371	0.00103	-0.000618557	0.000618557	0.000824742
554.051	0	0.000412371	0.00103	0.00268	0.00165
554.315	-0.000618557	0.00206	0.000206186	0.000618557	0.00103
554.578	0.00247	0.000412371	-0.000618557	0.00144	0.00103
554.842	0.00247	-0.000618557	0.00103	0.00124	0.00165
555.105	0.00165	0.00144	0.00124	0.000618557	0.00103
555.368	0.000206186	0.000206186	0.000412371	-0.000206186	-0.000412371
555.632	0.000206186	0.000412371	0	0.00206	0.00144
555.895	0.000618557	0.000618557	0.00206	0.00289	0.00268
556.158	0.000412371	0.00103	0.000206186	0.00144	0.00186
556.422	0.000206186	0.000412371	0.00247	0.00309	0.00165
556.685	0.000206186	0.00227	0.00103	0.00227	0.00289
556.948	0.000618557	-0.000412371	0.00186	0.00103	0.000824742
557.212	0.000824742	0.00124	0.000618557	0.000412371	0.00103
557.475	0.00124	0.00227	0.00144	0.00227	0.00144
557.738	0.00124	0.00103	0.00144	0.00309	0.00227
558.002	0.000618557	0.00206	0.00124	0.00186	0.000824742
558.265	0.00144	-0.000206186	0.00144	0.0033	0.000412371
558.528	0.00144	0.00206	-0.000206186	0.00289	0.00289
558.791	0.00165	0.00124	0.00186	0.00186	0.00165
559.055	0.000618557	0.00144	0.00268	0.00412	0.00165
559.318	0.00124	0.00186	0.00144	0.0033	0.00289
559.581	0.00144	0.00227	0.000618557	0.0033	0.00289
559.844	0.000206186	0.00165	0.000824742	0.00289	0.00206
560.108	0.000412371	0.00247	0.0033	0.00392	0.0033
560.371	0.00124	0.00186	0.00103	0.00557	0.00412
560.634	0.00268	0.00165	0.00165	0.00557	0.00309
560.897	0.00206	0.0033	0.00247	0.00309	0.00495
561.16	0.00392	0.00289	0.00268	0.00454	0.00371
561.423	0.00268	0.00103	0.00268	0.00495	0.00412
561.687	0.00144	0.00186	0.00268	0.00577	0.00495
561.95	0.00186	0.00206	0.00289	0.00536	0.00433
562.213	0.00247	0.00309	0.00124	0.00495	0.00412
562.476	0.00227	0.00186	0.00165	0.00536	0.00247
562.739	0.00433	0.00289	0.00371	0.00495	0.00536
563.002	0.00227	0.0033	0.0033	0.0066	0.0066
563.265	0.00309	0.0033	0.00268	0.00515	0.0068
563.529	0.00268	0.00144	0.00454	0.00557	0.00371
563.792	0.00392	0.00309	0.00412	0.00598	0.00619
564.055	0.00309	0.00268	0.00309	0.00619	0.00454
564.318	0.00289	0.00371	0.00454	0.00577	0.00536
564.581	0.00495	0.00268	0.00289	0.0068	0.00577
564.844	0.00577	0.00289	0.0033	0.0066	0.00392
565.107	0.00392	0.00412	0.00371	0.0068	0.00639
565.37	0.00454	0.00392	0.00309	0.00804	0.00619
565.633	0.00351	0.0033	0.00392	0.00598	0.00557
565.896	0.00392	0.00433	0.00474	0.00701	0.0068
566.159	0.00392	0.00474	0.00412	0.00845	0.00887
566.422	0.00474	0.00247	0.00392	0.00907	0.00619
566.685	0.00392	0.00351	0.00371	0.00701	0.0068
566.948	0.00433	0.0033	0.00351	0.00784	0.00845
567.211	0.00474	0.00371	0.00515	0.00763	0.00804
567.474	0.00351	0.00351	0.00371	0.00948	0.00825
567.737	0.00433	0.00247	0.00515	0.00887	0.00742
568	0.00412	0.00474	0.00412	0.0068	0.0068
568.263	0.00351	0.00412	0.00619	0.00948	0.00804
568.526	0.00433	0.00454	0.00557	0.00784	0.00722
568.789	0.00577	0.00515	0.00454	0.00907	0.00907
569.052	0.00557	0.0033	0.00619	0.00948	0.00845
569.315	0.00557	0.00619	0.00454	0.00866	0.00763
569.578	0.00536	0.00495	0.00639	0.00948	0.0099
569.841	0.00639	0.00454	0.00515	0.00928	0.00804
570.103	0.00639	0.00371	0.00557	0.01052	0.00825
570.366	0.00433	0.00495	0.00454	0.00887	0.00907
570.629	0.00557	0.0066	0.00474	0.01031	0.00969
570.892	0.00495	0.00598	0.00474	0.00969	0.0099
571.155	0.00474	0.00557	0.00619	0.0101	0.01031
571.418	0.00515	0.00495	0.00619	0.01134	0.00907
571.681	0.00557	0.00639	0.00577	0.01155	0.00948
571.943	0.00598	0.00598	0.00804	0.01031	0.00948
572.206	0.00577	0.00474	0.00619	0.01031	0.01072
572.469	0.00598	0.00619	0.00412	0.01155	0.01031
572.732	0.00639	0.00742	0.00557	0.01052	0.00969
572.995	0.00495	0.00495	0.0068	0.01093	0.00742
573.258	0.0068	0.00619	0.00639	0.01196	0.0101
573.52	0.00598	0.00639	0.00557	0.01278	0.01072
573.783	0.0068	0.00722	0.00619	0.01113	0.01093
574.046	0.00536	0.00474	0.0066	0.01443	0.01072
574.309	0.00598	0.00433	0.00763	0.01237	0.01175
574.571	0.00701	0.00557	0.00742	0.01196	0.01113
574.834	0.00845	0.00619	0.00804	0.01237	0.01052
575.097	0.00804	0.0068	0.00722	0.01072	0.00969
575.36	0.0068	0.00619	0.00804	0.01216	0.01155
575.622	0.00784	0.00598	0.0068	0.01196	0.01093
575.885	0.00845	0.00474	0.00701	0.01381	0.01052
576.148	0.0066	0.00701	0.00722	0.0132	0.01052
576.41	0.00763	0.00536	0.00804	0.01402	0.01113
576.673	0.00784	0.00825	0.00804	0.01175	0.00907
576.936	0.00763	0.00784	0.00804	0.01381	0.01134
577.198	0.00742	0.00742	0.0068	0.0132	0.01237
577.461	0.00722	0.00619	0.00784	0.01361	0.01031
577.724	0.0068	0.0066	0.00845	0.01381	0.01113
577.986	0.00722	0.00825	0.00845	0.01278	0.01155
578.249	0.00701	0.0068	0.00784	0.01361	0.01134
578.511	0.00639	0.00763	0.00784	0.0134	0.01155
578.774	0.00742	0.00784	0.00701	0.0132	0.01237
579.037	0.00825	0.00577	0.0099	0.01423	0.01237
579.299	0.0068	0.00784	0.00887	0.0134	0.0099
579.562	0.00763	0.00784	0.00825	0.01196	0.01402
579.824	0.00722	0.00763	0.00598	0.01299	0.0134
580.087	0.00722	0.0068	0.00887	0.01526	0.0134
580.35	0.00474	0.00763	0.00845	0.01443	0.0134
580.612	0.01093	0.00639	0.00722	0.01505	0.01361
580.875	0.00784	0.0066	0.0066	0.01381	0.0132
581.137	0.00804	0.00763	0.00722	0.01629	0.0134
581.4	0.00825	0.0068	0.00866	0.01258	0.01258
581.662	0.00887	0.00784	0.00825	0.01485	0.01402
581.925	0.0101	0.00763	0.0101	0.01278	0.01258
582.187	0.00866	0.0068	0.00742	0.01526	0.01134
582.45	0.00639	0.00804	0.00845	0.01381	0.01423
582.712	0.00639	0.00722	0.00887	0.01278	0.01196
582.975	0.00722	0.00639	0.00845	0.01485	0.0134
583.237	0.01113	0.00825	0.00742	0.01526	0.01237
583.5	0.00804	0.00845	0.00887	0.01485	0.0132
583.762	0.00784	0.00639	0.00866	0.01278	0.01402
584.024	0.00845	0.00825	0.00804	0.01526	0.01278
584.287	0.00845	0.00742	0.0099	0.01588	0.01258
584.549	0.00907	0.00825	0.00825	0.01381	0.01216
584.812	0.00845	0.00763	0.00866	0.01629	0.01402
585.074	0.00825	0.00866	0.00845	0.01629	0.01381
585.336	0.0099	0.00948	0.01031	0.01649	0.01196
585.599	0.00887	0.00969	0.00948	0.01299	0.01237
585.861	0.00928	0.00825	0.0099	0.01485	0.01278
586.124	0.00825	0.00701	0.00948	0.0167	0.01278
586.386	0.00866	0.00825	0.0101	0.01299	0.01464
586.648	0.00804	0.00845	0.00948	0.01402	0.01196
586.911	0.01031	0.00701	0.01031	0.01485	0.01361
587.173	0.00887	0.00866	0.0101	0.01485	0.01464
587.435	0.00907	0.00866	0.0068	0.01505	0.01423
587.697	0.0099	0.00866	0.0101	0.01299	0.01175
587.96	0.00825	0.00804	0.01093	0.01567	0.01093
588.222	0.0099	0.00825	0.00722	0.01711	0.01196
588.484	0.0099	0.00742	0.01093	0.01526	0.01237
588.747	0.01093	0.00804	0.00887	0.01485	0.01278
589.009	0.0099	0.00928	0.00969	0.01485	0.01361
589.271	0.01031	0.00948	0.00948	0.01299	0.01175
589.533	0.01052	0.00866	0.00907	0.01546	0.01443
589.796	0.01031	0.00845	0.01113	0.01402	0.01175
590.058	0.00866	0.00845	0.0099	0.01278	0.01505
590.32	0.01113	0.00887	0.00845	0.01567	0.0132
590.582	0.00722	0.0068	0.01031	0.01588	0.01155
590.844	0.0101	0.00763	0.00928	0.01485	0.01237
591.107	0.01093	0.0099	0.01031	0.01381	0.01278
591.369	0.00907	0.00948	0.01155	0.01546	0.0134
591.631	0.01134	0.0099	0.00887	0.01402	0.01505
591.893	0.00928	0.00763	0.00887	0.01485	0.01175
592.155	0.01052	0.00825	0.01113	0.01526	0.01216
592.417	0.01155	0.00784	0.00969	0.01423	0.01258
592.68	0.00928	0.00866	0.00784	0.01505	0.01052
592.942	0.00969	0.00866	0.00928	0.01402	0.0134
593.204	0.0101	0.0099	0.01031	0.01588	0.01134
593.466	0.01052	0.01072	0.01031	0.0132	0.0132
593.728	0.01134	0.00907	0.00907	0.01381	0.01072
593.99	0.00887	0.00948	0.00948	0.01464	0.01237
594.252	0.00928	0.00845	0.00784	0.01299	0.0132
594.514	0.00948	0.01052	0.01155	0.01361	0.01134
594.776	0.0101	0.01072	0.0101	0.01546	0.01155
595.038	0.00928	0.00928	0.0099	0.01155	0.01175
595.3	0.00845	0.00907	0.01031	0.01299	0.01093
595.563	0.01031	0.00969	0.01052	0.01423	0.01196
595.825	0.01052	0.00928	0.01072	0.01278	0.01196
596.087	0.00969	0.01155	0.00928	0.01464	0.01299
596.349	0.0101	0.0101	0.00948	0.01299	0.01196
596.611	0.01113	0.01031	0.00887	0.01402	0.01299
596.873	0.01113	0.00907	0.00928	0.01155	0.01093
597.135	0.01093	0.01031	0.00887	0.01381	0.01155
597.397	0.01113	0.00928	0.01134	0.01299	0.01031
597.659	0.0099	0.00845	0.00969	0.01237	0.01155
597.92	0.01196	0.01072	0.01031	0.01216	0.01093
598.182	0.0134	0.01031	0.01031	0.01258	0.01052
598.444	0.01052	0.00825	0.00969	0.01237	0.01113
598.706	0.01175	0.01113	0.00845	0.01299	0.01031
598.968	0.01093	0.01175	0.01031	0.01175	0.01072
599.23	0.01258	0.00907	0.0099	0.01423	0.01175
599.492	0.00969	0.0099	0.00887	0.0132	0.01278
599.754	0.01052	0.01072	0.01175	0.0134	0.0099
600.016	0.0099	0.00887	0.01052	0.01443	0.01299
600.278	0.01093	0.00866	0.00866	0.01361	0.0101
600.54	0.01216	0.0101	0.00825	0.0134	0.01175
600.801	0.01196	0.00845	0.00887	0.01134	0.01113
601.063	0.01278	0.00948	0.01052	0.01258	0.0101
601.325	0.01031	0.01072	0.00928	0.0134	0.01237
601.587	0.01093	0.00969	0.01113	0.01216	0.0099
601.849	0.01031	0.01155	0.00907	0.01381	0.0099
602.11	0.01196	0.00969	0.01196	0.00948	0.01093
602.372	0.01031	0.0099	0.00866	0.01278	0.0101
602.634	0.01196	0.01134	0.00928	0.01361	0.01299
602.896	0.01052	0.00907	0.00969	0.01093	0.01031
603.158	0.01216	0.00845	0.00969	0.01113	0.0101
603.419	0.01052	0.00825	0.00866	0.01299	0.01155
603.681	0.01464	0.00969	0.0099	0.01031	0.01031
603.943	0.0132	0.00907	0.01093	0.01361	0.01072
604.205	0.01155	0.01052	0.0101	0.0132	0.00928
604.466	0.01258	0.00928	0.01155	0.00887	0.00887
604.728	0.01052	0.00784	0.00887	0.01443	0.00928
604.99	0.0132	0.0099	0.00701	0.01299	0.01113
605.251	0.01093	0.01072	0.00969	0.01155	0.01175
605.513	0.0132	0.0099	0.0099	0.01278	0.00969
605.775	0.01216	0.00887	0.01072	0.01155	0.0101
606.037	0.01196	0.0101	0.00825	0.01299	0.01113
606.298	0.01093	0.01072	0.00907	0.01216	0.0099
606.56	0.01175	0.01113	0.00845	0.01155	0.00948
606.821	0.01196	0.01031	0.00907	0.01278	0.0134
607.083	0.01216	0.00845	0.0101	0.01196	0.0099
607.345	0.01196	0.01031	0.00969	0.01216	0.00887
607.606	0.01052	0.01155	0.00928	0.0101	0.00928
607.868	0.01175	0.00784	0.00845	0.01299	0.00763
608.13	0.01134	0.01134	0.0099	0.01113	0.0099
608.391	0.01237	0.0099	0.01072	0.01196	0.01031
608.653	0.01237	0.00887	0.01031	0.01175	0.00969
608.914	0.01031	0.01113	0.00969	0.01155	0.00887
609.176	0.01278	0.01093	0.00887	0.01134	0.00784
609.437	0.01299	0.0099	0.01113	0.00928	0.00887
609.699	0.01134	0.01134	0.01093	0.01278	0.01113
609.96	0.01258	0.00907	0.01031	0.01093	0.00907
610.222	0.01196	0.01134	0.0099	0.0101	0.00825
610.483	0.01361	0.0099	0.00969	0.01134	0.00948
610.745	0.01361	0.01052	0.00763	0.01237	0.00907
611.006	0.01134	0.01237	0.00969	0.01113	0.01052
611.268	0.0134	0.01072	0.01093	0.01134	0.01031
611.529	0.01134	0.00948	0.00804	0.00928	0.01134
611.791	0.01175	0.0101	0.00969	0.01113	0.00825
612.052	0.01278	0.01072	0.00907	0.01237	0.01175
612.314	0.01402	0.0099	0.0099	0.01072	0.0099
612.575	0.01278	0.01113	0.0099	0.0101	0.00928
612.837	0.01216	0.00948	0.00742	0.01196	0.00701
613.098	0.01423	0.01072	0.00969	0.01072	0.00825
613.36	0.01175	0.01113	0.01093	0.01216	0.0099
613.621	0.01175	0.01237	0.01052	0.00969	0.00928
613.882	0.0134	0.0101	0.00887	0.01052	0.00845
614.144	0.01361	0.01052	0.00825	0.01052	0.00907
614.405	0.01237	0.01113	0.01093	0.01072	0.00907
614.666	0.01093	0.01052	0.00948	0.01052	0.00825
614.928	0.01278	0.01031	0.00845	0.0099	0.00866
615.189	0.01299	0.0099	0.01113	0.01072	0.00969
615.45	0.01258	0.01052	0.00825	0.01072	0.00866
615.712	0.00969	0.00887	0.0101	0.00969	0.00804
615.973	0.01464	0.01072	0.0099	0.01155	0.00969
616.234	0.01258	0.0101	0.0101	0.0101	0.00825
616.496	0.01216	0.01093	0.01093	0.01072	0.00763
616.757	0.01113	0.01299	0.00907	0.0099	0.00928
617.018	0.01093	0.01175	0.01113	0.01134	0.00928
617.28	0.01196	0.00948	0.00619	0.01052	0.0101
617.541	0.01278	0.01155	0.00845	0.0101	0.00845
617.802	0.01237	0.01093	0.01052	0.01031	0.00845
618.063	0.01402	0.01237	0.01072	0.01093	0.01155
618.324	0.01155	0.01093	0.01052	0.0101	0.00784
618.586	0.01278	0.00948	0.00948	0.01052	0.00784
618.847	0.01155	0.01278	0.00969	0.0101	0.00804
619.108	0.0134	0.00928	0.00907	0.00928	0.01052
619.369	0.01216	0.01113	0.00804	0.00907	0.00763
619.63	0.01402	0.00907	0.01072	0.00969	0.00845
619.892	0.01381	0.01196	0.01093	0.0099	0.00907
620.153	0.01423	0.01093	0.00825	0.01031	0.00804
620.414	0.01237	0.01031	0.01052	0.00866	0.00701
620.675	0.01361	0.01031	0.01072	0.01052	0.0068
620.936	0.01216	0.01134	0.01052	0.00907	0.00701
621.197	0.0132	0.01216	0.01031	0.01134	0.00804
621.458	0.01216	0.01134	0.01072	0.0101	0.00887
621.72	0.0132	0.01216	0.0099	0.00907	0.00804
621.981	0.01258	0.01175	0.00948	0.00887	0.00866
622.242	0.01278	0.01031	0.00969	0.00907	0.00804
622.503	0.01464	0.01052	0.01031	0.0099	0.00701
622.764	0.01196	0.01278	0.01072	0.01093	0.00887
623.025	0.0134	0.01134	0.01093	0.01093	0.00887
623.286	0.01485	0.01031	0.0101	0.00907	0.00701
623.547	0.01505	0.01216	0.01031	0.00907	0.00639
623.808	0.01299	0.01299	0.01093	0.0099	0.00928
624.069	0.01505	0.00969	0.01093	0.00928	0.00907
624.33	0.01423	0.01175	0.01175	0.00907	0.00825
624.591	0.0134	0.0132	0.00928	0.00845	0.0099
624.852	0.0132	0.01258	0.01258	0.00948	0.00969
625.113	0.01402	0.01155	0.0101	0.00969	0.00784
625.374	0.01216	0.01216	0.01093	0.01072	0.00804
625.635	0.01423	0.01113	0.0101	0.00948	0.0066
625.896	0.01485	0.01278	0.01113	0.00907	0.00907
626.157	0.01464	0.01258	0.01052	0.00866	0.00887
626.418	0.01361	0.01278	0.01072	0.00907	0.00887
626.679	0.01608	0.01196	0.01175	0.00742	0.00763
626.94	0.01402	0.0132	0.01258	0.01113	0.0101
627.201	0.01485	0.01175	0.01155	0.01031	0.0099
627.461	0.01485	0.01237	0.01196	0.01052	0.00825
627.722	0.01546	0.01113	0.0101	0.00845	0.01031
627.983	0.01711	0.0134	0.0101	0.00825	0.00742
628.244	0.01381	0.01237	0.01031	0.0101	0.0066
628.505	0.01691	0.01216	0.01175	0.01052	0.01031
628.766	0.01608	0.01485	0.01155	0.01031	0.00722
629.027	0.01546	0.01278	0.01196	0.00907	0.00722
629.287	0.01794	0.01505	0.01155	0.0101	0.00969
629.548	0.01711	0.01402	0.01196	0.00928	0.00845
629.809	0.01546	0.01278	0.01072	0.00907	0.00866
630.07	0.01691	0.01361	0.01237	0.00887	0.0101
630.331	0.01835	0.01155	0.00948	0.0101	0.00784
630.591	0.01876	0.01278	0.01113	0.01093	0.00742
630.852	0.01959	0.01464	0.01237	0.00804	0.00948
631.113	0.01505	0.01299	0.01155	0.01031	0.00763
631.374	0.01753	0.01505	0.01072	0.0099	0.00866
631.634	0.01753	0.01278	0.01052	0.00825	0.00763
631.895	0.01753	0.01381	0.01175	0.01031	0.00784
632.156	0.01691	0.01546	0.01402	0.00969	0.00742
632.417	0.01938	0.01608	0.01278	0.01031	0.01072
632.677	0.01814	0.01423	0.01237	0.01093	0.01031
632.938	0.01794	0.01629	0.01216	0.00928	0.0101
633.199	0.01918	0.01629	0.01134	0.00887	0.00763
633.459	0.01814	0.0167	0.01196	0.01278	0.00742
633.72	0.01979	0.01567	0.01175	0.01031	0.00598
633.981	0.01835	0.01794	0.01113	0.00928	0.00948
634.241	0.01938	0.01753	0.01485	0.0099	0.00887
634.502	0.01794	0.01691	0.01258	0.01299	0.00742
634.763	0.01979	0.01443	0.01526	0.01031	0.00907
635.023	0.02124	0.01691	0.01175	0.01113	0.00928
635.284	0.01918	0.01505	0.01505	0.00887	0.00845
635.544	0.01876	0.01979	0.01546	0.0101	0.01072
635.805	0.01835	0.01918	0.01361	0.01113	0.00928
636.066	0.02247	0.01835	0.01691	0.01031	0.00887
636.326	0.02227	0.01711	0.01711	0.01072	0.00969
636.587	0.01897	0.01794	0.01505	0.0101	0.0068
636.847	0.02124	0.01938	0.01464	0.01093	0.0099
637.108	0.02433	0.01753	0.01649	0.01072	0.00887
637.368	0.0233	0.01629	0.01608	0.01113	0.00948
637.629	0.02536	0.02	0.01732	0.0101	0.00784
637.889	0.02392	0.02082	0.01608	0.0101	0.00887
638.15	0.02351	0.01773	0.01608	0.01175	0.01175
638.41	0.02515	0.01959	0.01629	0.01113	0.0099
638.671	0.02392	0.01938	0.01794	0.01052	0.01052
638.931	0.02474	0.02041	0.01711	0.01093	0.00948
639.192	0.02495	0.02186	0.01835	0.01175	0.01155
639.452	0.02474	0.01979	0.01691	0.0099	0.00969
639.713	0.02454	0.02103	0.01897	0.0134	0.00969
639.973	0.02619	0.02247	0.01876	0.01113	0.01052
640.233	0.02598	0.02309	0.01814	0.01072	0.00928
640.494	0.02742	0.02392	0.01588	0.01155	0.0099
640.754	0.02845	0.02412	0.01546	0.01052	0.01031
641.015	0.02825	0.02433	0.01753	0.01216	0.01155
641.275	0.02722	0.02103	0.01794	0.01175	0.00887
641.535	0.0266	0.02536	0.01814	0.01031	0.00948
641.796	0.02907	0.02474	0.02021	0.01134	0.01093
642.056	0.0299	0.02515	0.01835	0.01216	0.01072
642.316	0.02928	0.02557	0.01753	0.00969	0.01031
642.577	0.02742	0.02598	0.01876	0.01175	0.0099
642.837	0.03237	0.0268	0.01959	0.01237	0.01093
643.097	0.02907	0.02536	0.01794	0.0101	0.00928
643.358	0.03381	0.02722	0.02186	0.01299	0.00969
643.618	0.03175	0.02722	0.01959	0.01258	0.01113
643.878	0.03423	0.02557	0.02371	0.01237	0.01052
644.138	0.03093	0.02948	0.02041	0.01175	0.00907
644.399	0.03216	0.0301	0.02062	0.01402	0.00948
644.659	0.03629	0.02887	0.02206	0.01381	0.01072
644.919	0.03856	0.03052	0.02021	0.01155	0.0099
645.179	0.03588	0.03072	0.02165	0.01402	0.01155
645.44	0.0334	0.03299	0.02536	0.01464	0.00948
645.7	0.03567	0.03072	0.02268	0.01278	0.01278
645.96	0.0367	0.03113	0.02309	0.01155	0.01134
646.22	0.03897	0.0299	0.02289	0.0134	0.01072
646.48	0.03711	0.03258	0.02474	0.01299	0.01278
646.74	0.03794	0.03443	0.02392	0.01175	0.01196
647.001	0.03588	0.03216	0.0268	0.01278	0.01196
647.261	0.04	0.03443	0.02495	0.01134	0.01155
647.521	0.03876	0.03732	0.02701	0.01361	0.01175
647.781	0.04186	0.03732	0.02619	0.01258	0.00948
648.041	0.03979	0.03567	0.02825	0.01175	0.01113
648.301	0.04186	0.03361	0.02722	0.01485	0.01196
648.561	0.04536	0.03773	0.02619	0.0134	0.01134
648.821	0.04165	0.0367	0.02742	0.01567	0.01258
649.082	0.04619	0.03526	0.02866	0.01402	0.01278
649.342	0.04495	0.03835	0.03031	0.01237	0.0132
649.602	0.04309	0.04041	0.02969	0.01546	0.01196
649.862	0.05237	0.03794	0.03196	0.0132	0.0132
650.122	0.04887	0.04	0.03196	0.01402	0.01113
650.382	0.04948	0.04371	0.03278	0.0132	0.00969
650.642	0.05299	0.04371	0.0301	0.01381	0.0132
650.902	0.05237	0.04412	0.03278	0.01546	0.01361
651.162	0.04825	0.04433	0.03052	0.01402	0.01175
651.422	0.05072	0.04412	0.03258	0.01423	0.01258
651.682	0.05381	0.04515	0.03649	0.01711	0.01485
651.942	0.05588	0.0466	0.03402	0.01588	0.01155
652.202	0.05196	0.04742	0.03361	0.01608	0.0134
652.462	0.06165	0.04928	0.03546	0.01629	0.01278
652.721	0.05835	0.04887	0.03402	0.01588	0.01505
652.981	0.06062	0.05113	0.03711	0.01794	0.01361
653.241	0.06227	0.0499	0.03773	0.01381	0.01196
653.501	0.06165	0.05526	0.03856	0.01464	0.01464
653.761	0.06351	0.05278	0.03753	0.01794	0.01464
654.021	0.06598	0.05649	0.03897	0.01691	0.01711
654.281	0.06454	0.05526	0.03897	0.01526	0.01361
654.541	0.0666	0.05608	0.03979	0.01753	0.01443
654.801	0.06928	0.05732	0.04124	0.01608	0.01649
655.06	0.06907	0.05814	0.04433	0.01918	0.01629
655.32	0.07155	0.05773	0.04433	0.01773	0.01443
655.58	0.07237	0.06041	0.04227	0.01835	0.01464
655.84	0.07443	0.06082	0.04227	0.01649	0.0134
656.1	0.07381	0.0633	0.04639	0.01753	0.01773
656.359	0.07649	0.06845	0.04742	0.01856	0.01711
656.619	0.07567	0.06619	0.04639	0.01959	0.01753
656.879	0.08268	0.06866	0.04701	0.01979	0.01567
657.139	0.08144	0.06722	0.05052	0.01979	0.01876
657.399	0.07897	0.07361	0.04845	0.02082	0.01835
657.658	0.08907	0.07155	0.04866	0.01753	0.01629
657.918	0.08784	0.07299	0.05155	0.01897	0.0167
658.178	0.08639	0.07072	0.04969	0.02082	0.01526
658.437	0.09052	0.07423	0.05443	0.02165	0.01629
658.697	0.0934	0.07979	0.05258	0.01938	0.01629
658.957	0.09175	0.07691	0.05485	0.02103	0.01856
659.217	0.09753	0.07918	0.05691	0.02165	0.01753
659.476	0.09938	0.08206	0.05485	0.02082	0.01773
659.736	0.09979	0.0833	0.05629	0.02062	0.01897
659.995	0.10454	0.08412	0.06082	0.02247	0.01938
660.255	0.10309	0.0866	0.05814	0.02062	0.02
660.515	0.10701	0.09258	0.05835	0.02289	0.01979
660.774	0.10701	0.08866	0.06021	0.0233	0.01814
661.034	0.10887	0.09155	0.06577	0.02186	0.01897
661.294	0.10969	0.0934	0.06577	0.02474	0.02062
661.553	0.11072	0.09876	0.06598	0.02536	0.02186
661.813	0.11649	0.09876	0.0668	0.02577	0.01938
662.072	0.11608	0.09959	0.06577	0.02433	0.02206
662.332	0.11711	0.10144	0.06598	0.02433	0.01959
662.591	0.11732	0.10392	0.0699	0.02557	0.02103
662.851	0.12536	0.10825	0.07093	0.02227	0.02082
663.11	0.12804	0.10701	0.07485	0.02495	0.02186
663.37	0.12515	0.1101	0.0767	0.02557	0.02227
663.629	0.12948	0.11299	0.0734	0.02722	0.02392
663.889	0.12866	0.11093	0.08041	0.02763	0.02144
664.148	0.13959	0.11464	0.07814	0.02742	0.02351
664.408	0.14165	0.11505	0.07588	0.02639	0.02247
664.667	0.14124	0.11979	0.07753	0.02742	0.02371
664.927	0.14763	0.11918	0.08144	0.03113	0.02495
665.186	0.13814	0.11897	0.08309	0.02722	0.02701
665.446	0.14412	0.12392	0.08454	0.02907	0.02515
665.705	0.15155	0.12598	0.08392	0.02969	0.0266
665.965	0.15588	0.1266	0.0866	0.0299	0.02598
666.224	0.15753	0.13876	0.08928	0.03072	0.02268
666.483	0.15979	0.13299	0.09031	0.02969	0.02289
666.743	0.16021	0.13423	0.09155	0.03072	0.02701
667.002	0.16515	0.13897	0.09237	0.02948	0.02351
667.261	0.16639	0.14289	0.09608	0.03093	0.02701
667.521	0.17052	0.14247	0.09918	0.03299	0.02907
667.78	0.17773	0.14639	0.10371	0.0332	0.02866
668.039	0.17299	0.15093	0.10474	0.03278	0.03072
668.299	0.18227	0.15526	0.10124	0.0332	0.0301
668.558	0.17856	0.15443	0.10598	0.03175	0.02701
668.817	0.18536	0.16227	0.10392	0.03485	0.02907
669.077	0.19258	0.16041	0.10948	0.03691	0.02969
669.336	0.19278	0.16206	0.10763	0.03113	0.03031
669.595	0.18804	0.1668	0.10866	0.03526	0.0301
669.854	0.19608	0.16639	0.11753	0.03629	0.02866
670.114	0.19876	0.1767	0.11526	0.03753	0.03155
670.373	0.21175	0.17959	0.1167	0.03567	0.02907
670.632	0.21402	0.18041	0.11876	0.03526	0.03031
670.891	0.21918	0.18474	0.11938	0.03773	0.03113
671.151	0.21464	0.18351	0.12206	0.03938	0.0332
671.41	0.22289	0.18598	0.1268	0.04	0.03443
671.669	0.22722	0.19237	0.12536	0.03608	0.03134
671.928	0.23629	0.19443	0.13258	0.04124	0.03505
672.187	0.23567	0.20021	0.13258	0.04021	0.0334
672.446	0.23443	0.19691	0.13691	0.03835	0.0332
672.706	0.24722	0.2068	0.13608	0.04124	0.03732
672.965	0.24557	0.20454	0.14	0.04206	0.03691
673.224	0.25237	0.21052	0.14206	0.04412	0.03381
673.483	0.25361	0.21753	0.14619	0.04289	0.04041
673.742	0.26206	0.22371	0.14454	0.04639	0.03608
674.001	0.26041	0.22392	0.14577	0.04804	0.03773
674.26	0.27031	0.22763	0.14742	0.04784	0.0367
674.519	0.27196	0.23381	0.15464	0.04866	0.03959
674.778	0.27505	0.23856	0.15526	0.04804	0.04041
675.037	0.2866	0.23979	0.15876	0.04742	0.03835
675.296	0.28103	0.24825	0.16495	0.05052	0.04021
675.555	0.29402	0.25093	0.16639	0.0501	0.04186
675.814	0.30247	0.25464	0.17155	0.0501	0.04144
676.073	0.30454	0.26103	0.17423	0.05031	0.04454
676.332	0.31526	0.26392	0.18186	0.05299	0.04247
676.591	0.31876	0.26825	0.1767	0.05299	0.04309
676.85	0.3167	0.27113	0.18124	0.05216	0.04474
677.109	0.32515	0.27361	0.18536	0.05402	0.04351
677.368	0.33258	0.28433	0.19423	0.05443	0.04866
677.627	0.33979	0.2866	0.18845	0.05649	0.04948
677.886	0.34701	0.29113	0.19546	0.05567	0.04845
678.145	0.3532	0.30103	0.2	0.05794	0.04928
678.404	0.35031	0.30082	0.20557	0.05691	0.04845
678.663	0.36515	0.31175	0.20763	0.05856	0.04969
678.922	0.36804	0.31711	0.21196	0.05814	0.05072
679.181	0.37031	0.31546	0.21381	0.06289	0.04948
679.439	0.37567	0.31814	0.20887	0.06227	0.04722
679.698	0.38351	0.33526	0.2167	0.06433	0.05175
679.957	0.39381	0.33546	0.22619	0.0666	0.05278
680.216	0.40165	0.34041	0.2268	0.06557	0.05361
680.475	0.40763	0.34144	0.2301	0.06825	0.05216
680.734	0.4068	0.35381	0.24062	0.06392	0.05649
680.992	0.42309	0.35505	0.23443	0.0668	0.05402
681.251	0.41835	0.35546	0.23959	0.06598	0.05526
681.51	0.43753	0.36639	0.24742	0.06825	0.05856
681.769	0.44392	0.37464	0.24433	0.06887	0.05897
682.028	0.4468	0.37505	0.25753	0.07381	0.05711
682.286	0.44247	0.38887	0.25856	0.0732	0.05897
682.545	0.45835	0.38866	0.26041	0.07423	0.06309
682.804	0.45588	0.39567	0.26041	0.07216	0.06289
683.062	0.47381	0.4033	0.27113	0.07381	0.06227
683.321	0.48	0.40433	0.26866	0.08	0.05876
683.58	0.48907	0.41794	0.2732	0.07753	0.06515
683.839	0.49299	0.42412	0.28784	0.07753	0.06309
684.097	0.50247	0.41608	0.28825	0.07732	0.06103
684.356	0.5066	0.43113	0.29196	0.08351	0.06454
684.615	0.5101	0.43732	0.29814	0.08103	0.0701
684.873	0.5167	0.44763	0.30227	0.08392	0.06845
685.132	0.52268	0.45237	0.30412	0.08268	0.06763
685.39	0.52371	0.45134	0.30763	0.08866	0.06969
685.649	0.53505	0.4666	0.31155	0.08639	0.07175
685.908	0.54515	0.46948	0.31856	0.0934	0.06763
686.166	0.55526	0.47381	0.3268	0.09196	0.07237
686.425	0.54474	0.47979	0.32433	0.09031	0.07175
686.683	0.5734	0.47361	0.33072	0.09216	0.0734
686.942	0.57278	0.4901	0.32371	0.09485	0.07567
687.2	0.57423	0.49485	0.35464	0.09093	0.07505
687.459	0.5767	0.51237	0.33897	0.1	0.07629
687.718	0.60804	0.50722	0.34227	0.09629	0.07649
687.976	0.60845	0.51443	0.35505	0.09773	0.07814
688.235	0.60103	0.52041	0.35361	0.09588	0.07959
688.493	0.61588	0.52289	0.36	0.0967	0.08062
688.751	0.61918	0.53608	0.36186	0.10062	0.07876
689.01	0.62103	0.54	0.37278	0.1033	0.08412
689.268	0.63649	0.5433	0.37856	0.10804	0.08165
689.527	0.64742	0.55526	0.38082	0.10557	0.08124
689.785	0.64082	0.55959	0.37959	0.10619	0.08392
690.044	0.66392	0.57175	0.3868	0.10907	0.08371
690.302	0.6666	0.57938	0.39588	0.10742	0.08392
690.561	0.67505	0.56433	0.39464	0.11299	0.08701
690.819	0.67794	0.58536	0.4033	0.11649	0.08619
691.077	0.69381	0.58454	0.40351	0.11464	0.0899
691.336	0.69608	0.59732	0.40948	0.11608	0.0901
691.594	0.70268	0.59423	0.41732	0.11918	0.08845
691.852	0.70247	0.61216	0.42495	0.1167	0.08598
692.111	0.69918	0.61258	0.42144	0.12103	0.09196
692.369	0.71773	0.61567	0.43155	0.12206	0.09196
692.627	0.72536	0.62557	0.43443	0.12062	0.09361
692.886	0.73361	0.63423	0.43794	0.12268	0.09649
693.144	0.72784	0.65072	0.44515	0.12619	0.10289
693.402	0.7301	0.63856	0.44577	0.13113	0.10103
693.661	0.74474	0.64082	0.45505	0.12722	0.10289
693.919	0.74763	0.65402	0.45753	0.12619	0.10021
694.177	0.76804	0.66351	0.45794	0.12536	0.10268
694.435	0.77567	0.67196	0.46948	0.13113	0.10103
694.694	0.78144	0.68351	0.46928	0.13402	0.10619
694.952	0.79216	0.68598	0.48062	0.13526	0.10165
695.21	0.79423	0.68309	0.48845	0.13979	0.11031
695.468	0.80206	0.69196	0.49072	0.13959	0.10577
695.726	0.79588	0.6967	0.47608	0.14289	0.11052
695.985	0.81175	0.70948	0.49485	0.14186	0.11216
696.243	0.82165	0.71732	0.50165	0.14804	0.10907
696.501	0.82887	0.72433	0.51216	0.14845	0.11052
696.759	0.83546	0.71773	0.50969	0.15031	0.11113
697.017	0.85052	0.74	0.51794	0.14804	0.11938
697.275	0.84804	0.74474	0.51423	0.14969	0.11814
697.533	0.84969	0.7367	0.52062	0.1534	0.11649
697.791	0.85773	0.74392	0.53072	0.15856	0.1167
698.05	0.87505	0.76062	0.54227	0.15979	0.1134
698.308	0.86928	0.76103	0.54021	0.16062	0.1233
698.566	0.87278	0.76474	0.54247	0.16268	0.12598
698.824	0.87588	0.76969	0.54536	0.15856	0.12268
699.082	0.89361	0.7699	0.5532	0.16577	0.12227
699.34	0.89814	0.7833	0.55588	0.16557	0.12701
699.598	0.88722	0.78763	0.57608	0.16598	0.12701
699.856	0.89691	0.79567	0.56948	0.16763	0.12866
700.114	0.90722	0.79918	0.56887	0.17072	0.13175
700.372	0.90825	0.78784	0.57794	0.17649	0.13464
700.63	0.92412	0.81464	0.58742	0.17588	0.13155
700.888	0.92	0.82	0.58804	0.17835	0.13856
701.146	0.93856	0.8266	0.58928	0.18247	0.13381
701.404	0.93113	0.81732	0.59773	0.17876	0.14082
701.662	0.93361	0.82928	0.59918	0.18804	0.13773
701.92	0.9499	0.82722	0.61196	0.18784	0.13979
702.177	0.94186	0.84907	0.61711	0.18103	0.13918
702.435	0.96309	0.82804	0.6233	0.19278	0.13979
702.693	0.9701	0.83897	0.62619	0.19299	0.14351
702.951	0.96639	0.84845	0.61794	0.18742	0.14639
703.209	0.96371	0.85175	0.62804	0.20371	0.14433
703.467	0.96928	0.86206	0.63546	0.19485	0.14371
703.725	0.98041	0.86515	0.63237	0.19526	0.15237
703.983	0.9666	0.87258	0.63278	0.19423	0.15299
704.24	0.97113	0.86144	0.64515	0.1967	0.1534
704.498	0.9901	0.87299	0.64598	0.20186	0.15093
704.756	0.99546	0.87526	0.65505	0.20804	0.15608
705.014	0.99485	0.87546	0.64928	0.20804	0.15485
705.272	0.99361	0.87567	0.66268	0.2066	0.15732
705.529	0.9934	0.88557	0.66433	0.21072	0.1633
705.787	1.01155	0.89402	0.66062	0.2132	0.15959
706.045	0.99918	0.88206	0.68062	0.21299	0.16309
706.303	1.01175	0.88351	0.67031	0.2134	0.16433
706.56	1.00495	0.90289	0.67629	0.21938	0.16392
706.818	1.00124	0.89093	0.6833	0.21608	0.16227
707.076	0.9934	0.91505	0.68082	0.22454	0.16412
707.333	1.0068	0.91216	0.68247	0.22309	0.16495
707.591	1.01175	0.91505	0.68289	0.22041	0.16825
707.849	1.00887	0.90351	0.68474	0.22103	0.17216
708.106	1.00557	0.9	0.68351	0.22289	0.17031
708.364	1.01175	0.90887	0.68907	0.22928	0.1668
708.622	1.01093	0.89897	0.69485	0.23381	0.17588
708.879	1.02804	0.90454	0.69196	0.22969	0.16804
709.137	1.01959	0.90866	0.69629	0.22928	0.17031
709.394	1.00536	0.91155	0.70722	0.23567	0.17814
709.652	1.00598	0.90144	0.6932	0.23959	0.17216
709.91	1.00619	0.9068	0.71216	0.22742	0.17835
710.167	1.01072	0.90784	0.6932	0.2367	0.17608
710.425	1.00206	0.90206	0.70309	0.24	0.18268
710.682	1.01423	0.9	0.70412	0.23691	0.17835
710.94	0.9934	0.89361	0.70763	0.23959	0.18577
711.197	1.0066	0.9	0.71072	0.23876	0.17856
711.455	0.97649	0.89753	0.71979	0.2466	0.18515
711.712	0.99691	0.90722	0.71278	0.24021	0.18144
711.97	0.99835	0.88598	0.71052	0.2433	0.17629
712.227	0.99773	0.89546	0.70598	0.24474	0.1833
712.485	0.99258	0.89794	0.71258	0.25134	0.18804
712.742	0.97918	0.88763	0.70825	0.24536	0.18351
713	0.98	0.89278	0.70206	0.24515	0.17835
713.257	0.98474	0.89072	0.70227	0.25072	0.19052
713.515	0.97814	0.87773	0.71113	0.25237	0.19464
713.772	0.96062	0.88907	0.7101	0.24701	0.18763
714.029	0.96804	0.88351	0.70577	0.2499	0.18763
714.287	0.96186	0.88804	0.69299	0.2532	0.18887
714.544	0.95216	0.87402	0.70495	0.25175	0.18557
714.802	0.94887	0.86948	0.70041	0.24825	0.19155
715.059	0.95691	0.87402	0.70206	0.25258	0.19856
715.316	0.95711	0.8668	0.70639	0.25299	0.18639
715.574	0.94268	0.86433	0.70103	0.25196	0.19072
715.831	0.93876	0.84289	0.70515	0.25711	0.18969
716.088	0.92515	0.86041	0.71546	0.25918	0.1934
716.345	0.92825	0.84165	0.70186	0.25918	0.18969
716.603	0.90454	0.83959	0.70103	0.25464	0.18598
716.86	0.93155	0.85052	0.69649	0.25258	0.18948
717.117	0.91505	0.83918	0.69299	0.25237	0.19443
717.375	0.89938	0.8301	0.68784	0.25856	0.19794
717.632	0.89876	0.8299	0.68227	0.25175	0.19546
717.889	0.89464	0.82804	0.68804	0.25629	0.18907
718.146	0.88082	0.82082	0.6866	0.25938	0.19381
718.403	0.87732	0.81732	0.68619	0.25072	0.19608
718.661	0.87381	0.82474	0.67423	0.26247	0.19649
718.918	0.87732	0.79979	0.68515	0.25794	0.19567
719.175	0.87629	0.80784	0.68268	0.25443	0.19505
719.432	0.86907	0.80474	0.67835	0.25505	0.18804
719.689	0.84351	0.79876	0.67299	0.25485	0.18825
719.946	0.86	0.79505	0.67216	0.25216	0.19526
720.204	0.84474	0.79278	0.66536	0.25381	0.18969
720.461	0.84825	0.78371	0.65567	0.25175	0.1866
720.718	0.83237	0.77216	0.66103	0.25876	0.19546
720.975	0.82062	0.77567	0.65979	0.26165	0.19134
721.232	0.83113	0.7701	0.66247	0.25402	0.19608
721.489	0.81423	0.76784	0.6668	0.25072	0.19278
721.746	0.80722	0.75567	0.64454	0.24907	0.19031
722.003	0.79959	0.75299	0.63959	0.25711	0.1934
722.26	0.79443	0.74	0.63629	0.24887	0.1899
722.517	0.79753	0.74825	0.63278	0.24763	0.19588
722.774	0.79052	0.73258	0.62639	0.25278	0.18722
723.031	0.77918	0.72474	0.61897	0.24948	0.18536
723.288	0.7699	0.73134	0.62433	0.24742	0.18907
723.545	0.76557	0.71278	0.6099	0.24268	0.18845
723.802	0.75629	0.70536	0.6134	0.2433	0.18268
724.059	0.74268	0.70598	0.61381	0.24619	0.1868
724.316	0.75464	0.69711	0.60577	0.24577	0.18227
724.573	0.74309	0.68784	0.60309	0.23856	0.18948
724.83	0.72742	0.68619	0.59361	0.24309	0.18515
725.087	0.70928	0.6934	0.60639	0.23876	0.17959
725.344	0.71649	0.67794	0.59856	0.24309	0.18103
725.601	0.70701	0.67113	0.58	0.23814	0.17732
725.858	0.68887	0.6666	0.58515	0.24351	0.17897
726.114	0.69361	0.65979	0.57876	0.23402	0.17794
726.371	0.67835	0.65258	0.56639	0.22969	0.18165
726.628	0.68124	0.64289	0.57856	0.23938	0.17814
726.885	0.66268	0.64041	0.56495	0.2268	0.1767
727.142	0.66186	0.64062	0.56227	0.23072	0.17876
727.399	0.65526	0.62247	0.56	0.2299	0.17278
727.655	0.65691	0.62351	0.55361	0.22268	0.17093
727.912	0.63361	0.61402	0.54247	0.22557	0.1699
728.169	0.63629	0.61979	0.5332	0.22227	0.17443
728.426	0.62186	0.60351	0.53361	0.22309	0.16969
728.682	0.61773	0.60371	0.52701	0.21959	0.16784
728.939	0.62433	0.5967	0.52247	0.21546	0.16722
729.196	0.60742	0.58515	0.51629	0.21711	0.16392
729.453	0.59216	0.57155	0.51814	0.21299	0.15979
729.709	0.58948	0.56825	0.50289	0.21402	0.16103
729.966	0.58742	0.55423	0.5066	0.21031	0.16804
730.223	0.56619	0.55196	0.50309	0.2068	0.15732
730.479	0.56928	0.54804	0.4967	0.20722	0.15732
730.736	0.55567	0.54515	0.4866	0.20763	0.16082
730.993	0.5532	0.53691	0.47175	0.20371	0.1534
731.249	0.54412	0.52701	0.47113	0.20619	0.15216
731.506	0.53505	0.5101	0.46804	0.19814	0.15031
731.763	0.54144	0.51959	0.46247	0.19526	0.15464
732.019	0.52082	0.49794	0.45216	0.19113	0.14577
732.276	0.5167	0.50309	0.4532	0.19443	0.14474
732.532	0.50928	0.49031	0.45093	0.19052	0.14763
732.789	0.49794	0.48536	0.43938	0.18804	0.1433
733.045	0.49979	0.47897	0.43485	0.1833	0.14103
733.302	0.48454	0.47072	0.42103	0.18598	0.14268
733.559	0.48495	0.47258	0.42557	0.18412	0.13835
733.815	0.46598	0.46227	0.41629	0.17691	0.13773
734.072	0.46474	0.45113	0.4068	0.18	0.13959
734.328	0.45897	0.44598	0.40515	0.17423	0.13588
734.585	0.45072	0.43299	0.39175	0.17155	0.13464
734.841	0.44	0.4299	0.39423	0.17402	0.13753
735.097	0.43979	0.43134	0.38948	0.16351	0.13278
735.354	0.43402	0.42165	0.39402	0.16227	0.12536
735.61	0.42619	0.41691	0.37959	0.16309	0.12392
735.867	0.42103	0.41175	0.37113	0.16082	0.12268
736.123	0.40495	0.4099	0.36887	0.16227	0.12433
736.38	0.40948	0.39258	0.36041	0.15361	0.12
736.636	0.39979	0.38124	0.35732	0.15959	0.11649
736.892	0.38845	0.38454	0.35402	0.15361	0.11588
737.149	0.38722	0.38186	0.34845	0.15155	0.11299
737.405	0.38474	0.36887	0.33897	0.14969	0.11299
737.661	0.37299	0.35691	0.33711	0.1433	0.11629
737.918	0.37031	0.35979	0.32371	0.14495	0.11423
738.174	0.3633	0.35649	0.33052	0.14186	0.11278
738.43	0.35588	0.34639	0.32309	0.14	0.11216
738.687	0.34412	0.34206	0.31856	0.14021	0.1068
738.943	0.34639	0.33113	0.31216	0.14227	0.11031
739.199	0.33381	0.32928	0.30598	0.13216	0.1
739.456	0.33485	0.32289	0.30062	0.12887	0.10247
739.712	0.33175	0.31938	0.29753	0.12825	0.10309
739.968	0.32144	0.31278	0.29711	0.13052	0.10412
740.224	0.32124	0.3066	0.28825	0.13072	0.10206
740.48	0.3033	0.30474	0.27732	0.12557	0.09876
740.737	0.30165	0.30309	0.2767	0.12289	0.09649
740.993	0.29423	0.29423	0.27629	0.11959	0.09299
741.249	0.29505	0.28103	0.27031	0.11918	0.09629
741.505	0.29155	0.28206	0.26144	0.11897	0.08907
741.761	0.28742	0.28474	0.26639	0.11546	0.09134
742.018	0.27258	0.27361	0.25938	0.1132	0.09072
742.274	0.27773	0.26907	0.24948	0.10825	0.08948
742.53	0.27258	0.2668	0.24804	0.11299	0.08433
742.786	0.2666	0.26268	0.24619	0.10722	0.0833
743.042	0.26309	0.25423	0.24247	0.10763	0.08309
743.298	0.25381	0.25278	0.23299	0.10309	0.08412
743.554	0.24969	0.24742	0.22928	0.10062	0.08268
743.81	0.24557	0.24433	0.22639	0.09835	0.07608
744.066	0.24186	0.23897	0.22557	0.09649	0.07979
744.322	0.24	0.23588	0.2167	0.09629	0.07979
744.578	0.23381	0.22825	0.22062	0.0967	0.07567
744.834	0.23175	0.22701	0.20969	0.09216	0.0767
745.09	0.22474	0.22619	0.21443	0.09072	0.07072
745.346	0.22351	0.21155	0.20474	0.09052	0.07093
745.602	0.21794	0.21361	0.20041	0.09113	0.06969
745.858	0.21423	0.20907	0.19753	0.08928	0.0732
746.114	0.20619	0.20371	0.19629	0.08742	0.0734
746.37	0.20433	0.20268	0.19258	0.08598	0.06804
746.626	0.20186	0.20062	0.18495	0.08392	0.06619
746.882	0.19567	0.19278	0.1868	0.08144	0.06454
747.138	0.1932	0.19381	0.17732	0.08206	0.06309
747.394	0.18928	0.18825	0.17876	0.07732	0.06289
747.65	0.18907	0.18969	0.17608	0.07464	0.05938
747.906	0.18309	0.18474	0.17629	0.08165	0.06082
748.162	0.18041	0.17526	0.1701	0.07278	0.06536
748.417	0.17567	0.18	0.16124	0.07629	0.05505
748.673	0.16495	0.17155	0.15835	0.07031	0.06
748.929	0.16619	0.1734	0.15938	0.07196	0.05938
749.185	0.16536	0.16948	0.15711	0.07072	0.05876
749.441	0.16515	0.16392	0.15691	0.06887	0.05691
749.696	0.16103	0.16268	0.15196	0.06557	0.05299
749.952	0.15773	0.15196	0.14701	0.06598	0.05402
750.208	0.16	0.15753	0.14722	0.06289	0.05216
750.464	0.15361	0.15155	0.14371	0.0666	0.05546
750.72	0.14701	0.14619	0.14412	0.06351	0.0501
750.975	0.1501	0.14515	0.13732	0.06495	0.04784
751.231	0.14103	0.14557	0.13155	0.06186	0.04825
751.487	0.13918	0.14474	0.13485	0.06206	0.0466
751.742	0.14021	0.13588	0.13175	0.05876	0.04639
751.998	0.13381	0.13443	0.12866	0.05856	0.04804
752.254	0.13237	0.12784	0.12536	0.05443	0.0468
752.509	0.12969	0.12845	0.12371	0.05691	0.04206
752.765	0.12825	0.1299	0.1233	0.05711	0.04639
753.021	0.1266	0.12577	0.11649	0.05299	0.04351
753.276	0.12536	0.12268	0.11753	0.05588	0.04247
753.532	0.12289	0.12041	0.11216	0.05361	0.0433
753.788	0.12412	0.12206	0.11691	0.04969	0.03897
754.043	0.11443	0.11979	0.11567	0.04948	0.04206
754.299	0.11711	0.11691	0.10948	0.05113	0.03691
754.554	0.11381	0.10866	0.10763	0.05216	0.03959
754.81	0.11134	0.10742	0.10515	0.04515	0.03464
755.065	0.10866	0.1033	0.10103	0.04433	0.03629
755.321	0.1101	0.10454	0.10165	0.04701	0.03773
755.576	0.10124	0.10433	0.09629	0.04474	0.0367
755.832	0.10021	0.10247	0.09588	0.04165	0.03649
756.087	0.09649	0.09897	0.09443	0.04495	0.03649
756.343	0.09856	0.09959	0.08701	0.04144	0.03381
756.598	0.09505	0.09505	0.09361	0.04041	0.0334
756.854	0.09546	0.09485	0.09113	0.04309	0.03155
757.109	0.09423	0.09134	0.08742	0.03876	0.0332
757.365	0.0934	0.09134	0.08371	0.03979	0.03134
757.62	0.09381	0.08825	0.08227	0.03918	0.03155
757.876	0.08887	0.0868	0.08454	0.03753	0.02948
758.131	0.08268	0.08309	0.0833	0.03732	0.02948
758.386	0.08433	0.08227	0.07691	0.03876	0.02866
758.642	0.08454	0.08	0.07732	0.03485	0.02948
758.897	0.07897	0.08309	0.07485	0.03175	0.02866
759.152	0.07979	0.07567	0.07649	0.03299	0.02866
759.408	0.07897	0.07794	0.0732	0.03258	0.0266
759.663	0.07711	0.07649	0.07526	0.03485	0.02433
759.918	0.07485	0.07299	0.07113	0.03134	0.02577
760.174	0.07381	0.07588	0.06928	0.03072	0.02887
760.429	0.07113	0.07155	0.06701	0.03113	0.02351
760.684	0.06763	0.07278	0.06969	0.03072	0.02124
760.94	0.06722	0.06825	0.06392	0.0301	0.02454
761.195	0.06598	0.06825	0.06371	0.02825	0.02268
761.45	0.06536	0.06536	0.06062	0.02969	0.02309
761.705	0.06454	0.06186	0.06186	0.02784	0.02289
761.961	0.06	0.05918	0.06412	0.0268	0.02186
762.216	0.06021	0.05979	0.05897	0.03072	0.0233
762.471	0.05979	0.05938	0.06165	0.02619	0.02144
762.726	0.05526	0.06124	0.05959	0.0266	0.02124
762.981	0.05773	0.05814	0.05546	0.02639	0.02082
763.236	0.0567	0.05588	0.05526	0.02433	0.02041
763.492	0.05237	0.05629	0.05443	0.02165	0.02082
763.747	0.0567	0.05093	0.05402	0.02371	0.02
764.002	0.05278	0.05588	0.05381	0.02247	0.02124
764.257	0.05175	0.05031	0.05052	0.02412	0.01814
764.512	0.05031	0.05402	0.04845	0.02082	0.01856
764.767	0.04742	0.05155	0.04969	0.02062	0.0167
765.022	0.05072	0.04969	0.0466	0.02247	0.01876
765.277	0.04948	0.04866	0.04784	0.02289	0.01567
765.532	0.05072	0.04536	0.04474	0.02082	0.01588
765.787	0.04598	0.04577	0.04454	0.01773	0.01711
766.042	0.04784	0.04495	0.04515	0.01918	0.01567
766.297	0.04474	0.04557	0.04495	0.02021	0.01629
766.552	0.04577	0.04763	0.04351	0.01814	0.01546
766.807	0.04619	0.0433	0.04165	0.01753	0.01608
767.062	0.04371	0.04206	0.04041	0.01979	0.01711
767.317	0.04041	0.04206	0.03938	0.01835	0.01464
767.572	0.03938	0.04041	0.04082	0.0167	0.0134
767.827	0.04206	0.04062	0.03938	0.01711	0.0134
768.082	0.04021	0.03897	0.03835	0.01773	0.01299
768.337	0.03835	0.03629	0.03794	0.01753	0.01258
768.592	0.03485	0.03897	0.03567	0.01526	0.01381
768.847	0.03691	0.03567	0.0334	0.01546	0.01608
769.102	0.0332	0.03608	0.03526	0.01423	0.01443
769.357	0.03567	0.03649	0.03464	0.01443	0.01402
769.611	0.03526	0.03691	0.03278	0.01546	0.01237
769.866	0.0334	0.03567	0.03526	0.01361	0.01175
770.121	0.03381	0.03278	0.03155	0.01691	0.01546
770.376	0.03155	0.03175	0.03093	0.01381	0.01031
770.631	0.03093	0.03237	0.03175	0.01402	0.01278
770.886	0.02763	0.03237	0.03134	0.01464	0.0132
771.14	0.03093	0.03113	0.02887	0.01361	0.0099
771.395	0.03072	0.03093	0.02948	0.01278	0.01216
771.65	0.02825	0.02969	0.02845	0.01526	0.01072
771.905	0.02928	0.02845	0.02907	0.01464	0.01093
772.159	0.02887	0.02866	0.03113	0.01402	0.01052
772.414	0.02887	0.0266	0.02763	0.01134	0.00907
772.669	0.0268	0.02619	0.02742	0.01072	0.00948
772.923	0.02804	0.02639	0.02598	0.01237	0.0101
773.178	0.0266	0.02598	0.02412	0.01113	0.01113
773.433	0.02474	0.02474	0.02474	0.01299	0.0099
773.687	0.02454	0.02619	0.02309	0.0101	0.00845
773.942	0.02515	0.02268	0.02021	0.01134	0.00928
774.197	0.02351	0.02536	0.02371	0.0099	0.00907
774.451	0.02247	0.02619	0.02247	0.00969	0.00969
774.706	0.02371	0.02062	0.02247	0.01113	0.00742
774.961	0.02289	0.0233	0.02206	0.01134	0.00804
775.215	0.02186	0.02206	0.02247	0.00969	0.01031
775.47	0.02165	0.02206	0.02268	0.00928	0.00701
775.724	0.01979	0.02103	0.01938	0.01072	0.00928
775.979	0.02103	0.02371	0.02227	0.00928	0.00887
776.233	0.02062	0.02021	0.02041	0.00969	0.00722
776.488	0.02103	0.02103	0.01876	0.00825	0.00742
776.742	0.02165	0.0167	0.01897	0.00825	0.00804
776.997	0.01918	0.01649	0.01814	0.00887	0.00742
777.251	0.01835	0.02021	0.02	0.00825	0.0068
777.506	0.01814	0.01918	0.01979	0.00763	0.00639
777.76	0.01876	0.01773	0.01856	0.0099	0.0068
778.015	0.01773	0.02021	0.01794	0.00701	0.0068
778.269	0.01691	0.01959	0.01814	0.00948	0.0066
778.524	0.01918	0.01546	0.01526	0.00804	0.00619
778.778	0.01876	0.01814	0.01753	0.00825	0.00763
779.032	0.01608	0.01608	0.01567	0.00825	0.00804
779.287	0.01691	0.01732	0.01629	0.00804	0.00577
779.541	0.0167	0.01649	0.01649	0.00701	0.00515
779.796	0.01526	0.0167	0.01485	0.00639	0.00557
780.05	0.01711	0.01588	0.01588	0.00639	0.0068
780.304	0.01299	0.01546	0.01361	0.00639	0.00639
780.559	0.01711	0.01629	0.01464	0.00722	0.00515
780.813	0.01567	0.01588	0.01113	0.00577	0.00619
781.067	0.01216	0.01691	0.01464	0.00639	0.00536
781.321	0.01381	0.0134	0.01423	0.00742	0.00474
781.576	0.01485	0.01629	0.01443	0.00495	0.00557
781.83	0.0132	0.01526	0.01361	0.00577	0.0068
782.084	0.01423	0.01175	0.01381	0.00639	0.00536
782.338	0.01278	0.01278	0.01196	0.00619	0.00454
782.593	0.01361	0.01175	0.01196	0.00639	0.00536
782.847	0.0134	0.01278	0.01072	0.00536	0.00495
783.101	0.01134	0.01237	0.01258	0.00515	0.00557
783.355	0.01423	0.0134	0.01258	0.00577	0.00577
783.609	0.01381	0.01381	0.01134	0.00577	0.00371
783.864	0.01258	0.01113	0.00928	0.00536	0.00495
784.118	0.01216	0.01216	0.01093	0.00701	0.00433
784.372	0.01196	0.01216	0.00969	0.00474	0.00371
784.626	0.01175	0.01196	0.00825	0.00474	0.00619
784.88	0.01093	0.01175	0.01093	0.00577	0.00392
785.134	0.01134	0.01237	0.00928	0.00454	0.00433
785.388	0.01093	0.01093	0.00907	0.00536	0.00371
785.642	0.0101	0.00887	0.01072	0.00433	0.00474
785.897	0.00907	0.00866	0.0101	0.00392	0.00371
786.151	0.01134	0.0099	0.0099	0.00495	0.00495
786.405	0.00948	0.01031	0.00969	0.00433	0.00392
786.659	0.01175	0.01052	0.01155	0.00412	0.00371
786.913	0.01072	0.00907	0.00763	0.00392	0.00268
787.167	0.00887	0.00907	0.00845	0.00557	0.00495
787.421	0.01031	0.01072	0.00928	0.00412	0.00454
787.675	0.01052	0.00866	0.00845	0.00433	0.00454
787.929	0.00907	0.00845	0.00784	0.00515	0.00371
788.183	0.00928	0.01031	0.0099	0.00309	0.00392
788.436	0.0099	0.0101	0.00887	0.00536	0.00309
788.69	0.00907	0.00845	0.00804	0.00268	0.00227
788.944	0.00928	0.00969	0.00804	0.00433	0.00309
789.198	0.00825	0.00825	0.00763	0.00433	0.00289
789.452	0.00619	0.00701	0.00804	0.00433	0.00289
789.706	0.00845	0.00928	0.00887	0.00371	0.00206
789.96	0.00639	0.00722	0.00639	0.00371	0.00247
790.214	0.00639	0.00804	0.00742	0.00309	0.00309
790.468	0.0068	0.00866	0.00763	0.00412	0.00309
790.721	0.00825	0.00722	0.00742	0.00495	0.00206
790.975	0.0066	0.00722	0.00722	0.00289	0.00268
791.229	0.00722	0.00577	0.00825	0.00495	0.00289
791.483	0.00639	0.00701	0.00536	0.00268	0.00247

## Sheet: figure 3a
10.0066	547	542	559.98
10.0196	520.268	537.05	584.217
10.0326	576.849	583.067	546.469
10.0456	569.268	548.101	574.399
10.0586	544.992	579.651	551.772
10.0716	572.512	566.744	546.922
10.0846	510.048	553.774	601.399
10.0976	523.68	522.292	602.013
10.1106	542.492	587.205	561.422
10.1236	556.75	568.411	562.585
10.1366	560.702	605.634	571.309
10.1496	548.528	556.549	532.238
10.1626	557.571	581.714	555.195
10.1756	583.388	538.965	566.067
10.1886	549.112	562.138	566.242
10.2016	574.493	557.637	585.2
10.2146	553.921	565.254	559.366
10.2276	541.518	574.482	570.819
10.2406	535.072	546.43	525.666
10.2536	577.008	551.361	558.141
10.2666	554.136	535.564	568.14
10.2796	537.292	543.666	532.612
10.2926	574.085	559.507	538.41
10.3056	553.357	534.444	570.98
10.3186	564.57	529.047	586.354
10.3316	580.775	528.496	567.832
10.3446	541.705	551.745	573.11
10.3576	540.91	554.875	547.45
10.3706	538.778	558.055	549.779
10.3836	539.561	542.906	546.889
10.3966	543.809	520.549	558.704
10.4096	548.462	554.16	534.711
10.4226	566.38	542.653	542.8
10.4356	542.389	542.451	567.932
10.4486	525.012	541.048	553.651
10.4616	535.749	533.084	535.982
10.4746	581.211	536.142	554.732
10.4876	545.408	546.595	556.791
10.5006	514.492	550.377	502.509
10.5136	571.173	539.578	505.795
10.5266	578.86	549.284	558.924
10.5396	570.491	578.982	593.086
10.5526	553.086	572.169	585.737
10.5656	553.774	543.093	544.435
10.5786	538.266	574.82	551.549
10.5916	501.056	547.669	555.065
10.6046	521.071	499.544	526.273
10.6176	561.341	504.803	536.873
10.6306	555.193	516.856	548.955
10.6436	580.618	544.552	518.532
10.6566	578.681	546.364	534.267
10.6696	535.53	523.072	563.655
10.6826	519.447	522.808	545.993
10.6956	513.06	544.172	548.126
10.7086	535.926	554.501	575.204
10.7216	533.375	542.912	576.773
10.7346	532.773	530.446	557.147
10.7476	542.188	529.689	573.934
10.7606	533.858	564.772	586.183
10.7736	541.148	575.442	556.051
10.7866	528.261	545.405	540.017
10.7996	534.026	549.947	547.686
10.8126	534.079	564.081	562.103
10.8256	547.997	563.504	561.131
10.8386	562.635	541.73	551.314
10.8516	561.29	538.384	569.486
10.8646	563.451	536.212	583.602
10.8776	548.882	558.056	593.092
10.8906	533.348	571.82	531.124
10.9036	592.1	560.261	565.872
10.9166	592.142	577.661	585.962
10.9296	563.726	595.633	580.611
10.9426	542.001	572.137	574.261
10.9556	539.205	594.524	572.534
10.9686	554.833	559.293	580.587
10.9816	578.418	561.536	581.732
10.9946	569.721	617.459	599.125
11.0076	580.664	577.584	614.257
11.0206	598.096	577.295	589.923
11.0336	597.161	589.406	588.487
11.0466	596.751	582.062	557.055
11.0596	564.607	594.907	538.658
11.0726	571.387	609.968	598.846
11.0856	600.589	591.529	574.259
11.0986	569.997	598.508	605.028
11.1116	583.266	558.517	612.406
11.1246	552.574	596.213	590.974
11.1376	579.53	579.726	587.398
11.1506	549.693	578.507	617.498
11.1636	575.57	581.532	568.83
11.1766	536.95	579.498	600.058
11.1896	618.641	590.447	562.95
11.2026	600.423	574.431	591.024
11.2156	544.471	558.309	592.372
11.2286	574.337	559.779	553.664
11.2416	578.656	530.09	566.543
11.2546	571.197	549.092	590.29
11.2676	536.126	570.362	583.388
11.2806	564.116	553.503	555.759
11.2936	533.212	535.682	550.547
11.3066	544.86	517.713	536.441
11.3196	527.039	481.08	526.342
11.3326	543.795	533.36	542.443
11.3456	590.944	542.802	513.711
11.3586	539.724	537.192	535.771
11.3716	538.958	522.628	516.974
11.3846	483.054	498.294	508.382
11.3976	503.458	515.766	506.046
11.4106	542.136	524.427	528.647
11.4236	496.321	524.082	545.389
11.4366	475.646	502.195	544.867
11.4496	511.742	538.641	522.682
11.4626	532.885	496.788	532.891
11.4756	530.606	505.939	520.138
11.4886	529.131	524.508	523.477
11.5016	488.63	496.078	502.377
11.5146	489.641	467.228	511.77
11.5276	478.414	496.564	528.63
11.5406	514.971	496.367	542.415
11.5536	505.796	494.181	501.227
11.5666	508.475	506.14	538.694
11.5796	500.407	528.985	523.688
11.5926	495.632	507.158	511.503
11.6056	501.236	514.032	520.337
11.6186	490.686	502.607	528.755
11.6316	479.403	486.604	558.297
11.6446	548.98	503.244	515.879
11.6576	497.534	504.081	464.82
11.6706	511.877	488.131	519.144
11.6836	544.281	483.72	522.362
11.6966	524.726	505.303	521.323
11.7096	514	526.603	511.425
11.7226	514	505.08	531.97
11.7356	483.385	473.27	499.248
11.7486	508.554	461.318	480.431
11.7616	512.148	493.024	507.041
11.7746	508.554	527.565	513.564
11.7876	516.766	510.093	512.614
11.8006	482.787	488.693	519.227
11.8136	480.866	468.859	524.773
11.8266	471.008	484.657	533.174
11.8396	500.269	506.409	527.119
11.8526	508.905	514.137	538.286
11.8656	504.879	521.068	541.909
11.8786	517.712	507.436	527.926
11.8916	520.877	495.561	521.668
11.9046	487.471	503.167	544.84
11.9176	488.612	507.917	528.716
11.9306	491.272	513.909	506.912
11.9436	476.651	491.835	506.1
11.9566	508.141	490.559	504.521
11.9696	505.398	511.993	523.818
11.9826	483.869	507.049	522.491
11.9956	503.083	501.591	523.652
12.0086	517.36	499.472	524.771
12.0216	512.145	491.683	520.059
12.0346	493.958	488.33	527.758
12.0476	485.653	480.081	508.57
12.0606	490.729	490.692	502.169
12.0736	496.801	520.019	524.33
12.0866	502	493.452	539.568
12.0996	498.377	470.56	537.181
12.1126	488.682	462.57	544.355
12.1256	481.617	479.159	518.805
12.1386	486.964	498.273	497.325
12.1516	495.549	487.283	507.969
12.1646	491.941	484.293	497.94
12.1776	476.624	487.826	494.059
12.1906	453.331	487.99	503.534
12.2036	463.816	510.061	523.073
12.2166	476	502.241	523.999
12.2296	485.099	503.705	504.039
12.2426	501.6	522.186	513.726
12.2556	483.914	517.535	522.415
12.2686	476.12	521.068	552.822
12.2816	499.837	505.536	535.176
12.2946	489.985	523.79	529.35
12.3076	498.7	535.413	523.509
12.3206	525.179	527.527	531.197
12.3336	495.687	473.046	553.175
12.3466	508.852	492.502	548.181
12.3596	513.409	496.183	529.402
12.3726	485.319	518.216	490.314
12.3856	518.289	467.448	479.159
12.3986	494.046	500.183	493.24
12.4116	508.862	522.466	504.676
12.4246	549.115	534.382	528.534
12.4376	496.445	523.051	545.923
12.4506	509.577	477.481	516.787
12.4636	537.13	490.491	552.207
12.4766	525.492	516.148	538.493
12.4896	534.379	525.105	526.197
12.5026	512.949	524.481	563.562
12.5156	519.79	514.25	594.166
12.5286	496.15	557.823	558.504
12.5416	497.283	531.065	588.586
12.5546	492.688	529.846	561.05
12.5676	586.738	496.307	579.175
12.5806	517.292	564.797	576.074
12.5936	498.484	531.516	598.889
12.6066	517.901	513.342	642.114
12.6196	575.006	535.129	547.092
12.6326	575.996	557.901	612.735
12.6456	545.441	590.53	612.015
12.6586	521.58	510.98	617.972
12.6716	581.853	497.409	592.504
12.6846	573.484	540.02	600.376
12.6976	551.24	559.976	612.36
12.7106	564.042	579.723	615.885
12.7236	530.729	535.614	606.632
12.7366	550.908	511.841	600.272
12.7496	498.616	583.418	602.534
12.7626	545.892	563.209	581.789
12.7756	511.219	578.618	578.456
12.7886	531.422	508.24	581.022
12.8016	519.399	517.934	569.023
12.8146	511.859	556.985	576.733
12.8276	501.685	535.054	542.924
12.8406	486.609	514.098	547.618
12.8536	518.735	512.654	527.848
12.8666	531.72	520.354	535.762
12.8796	499.906	497.785	568.199
12.8926	485.622	511.931	517.543
12.9056	485.575	482.358	518.921
12.9186	492.997	506.428	523.26
12.9316	503.442	511.395	516.215
12.9446	487.819	497.122	522.58
12.9576	486.486	480.29	522.25
12.9706	512.345	481.902	534.764
12.9836	496.255	478.905	492.07
12.9966	475.514	465.514	514.572
13.0096	482.327	456.044	516.68
13.0226	492.584	461.678	505.324
13.0356	491.559	473.945	507.773
13.0486	517.127	487.495	503.083
13.0616	527.995	499.351	503.208
13.0746	506.592	473.375	479.383
13.0876	479.141	485.233	490.611
13.1006	447.014	482.122	525.372
13.1136	463.543	456.914	508.048
13.1266	484.093	448.619	532.898
13.1396	477.478	474.566	534.745
13.1526	492.359	491	496.581
13.1656	501.289	476.278	473.631
13.1786	488.737	468.316	481.172
13.1916	463.791	468.862	517.9
13.2046	469.01	460.732	518.6
13.2176	491.689	445.664	490.536
13.2306	482.361	458.492	462.268
13.2436	472.705	485.528	474.297
13.2566	475.481	507.505	481.826
13.2696	486.719	496.053	497.321
13.2826	494.503	458.512	506.448
13.2956	472.883	454.283	489.016
13.3086	457.838	475.554	498.043
13.3216	463.879	476.664	501.963
13.3346	466	457.182	501.207
13.3476	450.701	467.799	489.55
13.3606	457.523	479.239	487.194
13.3736	491.29	462.57	486.474
13.3866	481.655	462	463.774
13.3996	467.641	454.615	461.537
13.4126	471.201	449.605	489.223
13.4256	481.59	468.151	520.688
13.4386	490.053	487.044	493.481
13.4516	484.965	484.588	493.752
13.4646	478.098	453.245	483.48
13.4776	446.478	428.418	472.747
13.4906	438.247	448.09	463.309
13.5036	464.964	447.066	485.505
13.5166	477.568	448.259	493.201
13.5296	475.846	482.157	498.916
13.5426	457.892	470.011	486.714
13.5556	466.104	473.214	473.23
13.5686	488.999	466.25	471.748
13.5816	483.096	477.427	453.444
13.5946	515.666	493.307	503.847
13.6076	472.97	499.012	505.332
13.6206	463.074	496.302	475.539
13.6336	476.915	469.232	494.514
13.6466	464.678	463.569	470.22
13.6596	450.448	453.074	468.275
13.6726	474.673	494.164	463.511
13.6856	495.977	467.289	474.063
13.6986	452.538	429.834	478.66
13.7116	435.058	486.787	487.836
13.7246	466.242	495.267	499.082
13.7376	453.98	449.417	475.698
13.7506	462.58	474	487.256
13.7636	451.974	479.431	505.542
13.7766	483.024	509.486	476.34
13.7896	521.928	474.955	480.36
13.8026	542.022	508.455	508.688
13.8156	512.846	463.247	480.819
13.8286	481.337	496.574	496.136
13.8416	476.99	512.615	514.271
13.8546	515.378	494.433	541.034
13.8676	521.531	484.142	515.353
13.8806	530.266	452.554	485.241
13.8936	513.568	487.565	525.5
13.9066	500.627	504.396	560.786
13.9196	485.455	521.054	551.451
13.9326	519.055	525.069	524.298
13.9456	534.897	544.871	529.347
13.9586	554.672	525.328	571.518
13.9716	549.158	524.026	542.425
13.9846	589.479	565.442	535.722
13.9976	519.461	538.384	556.904
14.0106	568.86	601.187	579.122
14.0236	542.112	575.112	601.339
14.0366	564.026	633.066	612.246
14.0496	591.597	606.918	586.912
14.0626	672.669	665.488	610.285
14.0756	668.48	686.309	664.103
14.0886	728.908	710.11	700.811
14.1016	706.393	716.498	729.795
14.1146	708.916	736.885	730.734
14.1276	802.3	754.529	793.084
14.1406	832.36	788.254	775.327
14.1536	802.443	872.47	787.13
14.1666	840.543	872.328	837.616
14.1796	924.974	916.267	865.076
14.1926	979.031	945.515	974.143
14.2056	1102.49	1066.08	974.459
14.2186	1128.86	1054.39	1044.86
14.2316	1144.28	1134.48	1095.16
14.2446	1282.17	1253.6	1209.81
14.2576	1355.48	1339.41	1340.99
14.2706	1462.17	1407.2	1419.3
14.2836	1658.29	1587.29	1456.9
14.2966	1773.6	1726.55	1579.44
14.3096	1959.61	1909.45	1729.4
14.3226	2187.33	2121.75	1921.48
14.3356	2415.05	2377.76	2091.08
14.3486	2675.01	2614.97	2353.42
14.3616	3062.16	2871.58	2597.57
14.3746	3441.14	3260.08	2847.35
14.3876	3833.28	3578.64	3114.3
14.4006	4188.33	3905.47	3527.9
14.4136	4542.63	4299.44	3844.47
14.4266	4831.85	4578.42	4286.6
14.4396	5051.85	4839.33	4602.26
14.4526	5194.48	4986.75	4759.12
14.4656	5166.39	4901.8	4868.6
14.4786	4995.03	4730.26	4898.11
14.4916	4597.83	4501.96	4745.38
14.5046	4135.74	4210.83	4544.1
14.5176	3674.74	3777.36	4145.24
14.5306	3122.23	3279.7	3647.67
14.5436	2659.32	2803.42	3218.76
14.5566	2196.61	2338.65	2759.05
14.5696	1730.37	1947.09	2301.21
14.5826	1411.57	1679.52	1922.83
14.5956	1182.02	1468.58	1612.37
14.6086	1013.24	1226.32	1324.44
14.6216	890.421	1047.02	1094.85
14.6346	814.358	963.055	936.355
14.6476	759.043	863.325	818.393
14.6606	695.818	778.879	749.789
14.6736	653.301	715.211	702.694
14.6866	606.614	679.115	665.922
14.6996	570.18	687.188	652.097
14.7126	599.671	646.716	640.519
14.7256	607.719	609.275	614.348
14.7386	565.67	566.527	597.578
14.7516	548.379	561.702	610.071
14.7646	537.422	594.947	564.65
14.7776	556.641	569.357	540.851
14.7906	555.303	544.715	565.5
14.8036	539.099	550.501	549.587
14.8166	509.343	525.398	483.145
14.8296	506.406	527.797	499.045
14.8426	504.545	547.131	531.329
14.8556	512.485	518.453	512.082
14.8686	518.086	493.851	488.197
14.8816	504.883	514.347	502.932
14.8946	491.77	482.847	505.528
14.9076	477.742	460.334	487.975
14.9206	510.766	471.489	488.305
14.9336	492.718	493.86	505.446
14.9466	490.41	503.868	492.226
14.9596	473.682	448.49	509.872
14.9726	472.774	470.306	488.333
14.9856	484.403	472.208	512.047
14.9986	467.166	449.746	491.626
15.0116	440.519	464.063	503.475
15.0246	455.06	440.23	470.751
15.0376	475.122	450.718	438.561
15.0506	494.493	430.657	466.345
15.0636	451.159	471.897	472.994
15.0766	445.609	461.736	468.981
15.0896	445.528	476.148	453.532
15.1026	462.895	446.895	450.164
15.1156	450.28	436.794	445.745
15.1286	422.074	430.621	451.315
15.1416	472.435	475.386	421.56
15.1546	466.495	457.778	490.153
15.1676	472.209	466.722	429.695
15.1806	460.356	448.477	420.485
15.1936	465.852	476.123	463.582
15.2066	439.59	477.974	475.732
15.2196	457.196	446.804	487.264
15.2326	420.494	483.427	426.738
15.2456	464.037	433.059	460
15.2586	491.759	477.612	444.852
15.2716	466.482	448.556	442.718
15.2846	438.797	443.142	440.698
15.2976	422.614	471.849	413.176
15.3106	472.44	455.869	453.822
15.3236	427.911	426.747	439.61
15.3366	435.25	414.75	449.055
15.3496	439.688	432.439	458.283
15.3626	424.496	444.944	461.791
15.3756	442.846	409.014	442.737
15.3886	436.078	451.393	425.17
15.4016	435	437.591	414.301
15.4146	471.637	416.681	473.604
15.4276	433.88	470.056	468.386
15.4406	453.427	484.967	458.314
15.4536	442.834	440.502	486.18
15.4666	417.519	440.326	478.051
15.4796	484.576	414.028	454.341
15.4926	470.74	452.703	442.359
15.5056	444.731	452.563	442.278
15.5186	462.202	426.212	437.827
15.5316	443.726	469.33	434.963
15.5446	411.488	463.673	414.806
15.5576	422.316	490.817	465.846
15.5706	476.961	449.026	480.407
15.5836	459.55	443.893	450.588
15.5966	452.4	446.533	432.411
15.6096	437.36	448.17	435.324
15.6226	441.703	435.442	458.687
15.6356	441.075	431.407	478.643
15.6486	467.442	424.369	455.884
15.6616	457.435	453.822	435.33
15.6746	422.067	437.328	445.894
15.6876	422.615	407.393	463.716
15.7006	437.502	431.393	463.863
15.7136	440.068	480.849	467.61
15.7266	448.513	464.754	457.656
15.7396	435.272	450.618	460.008
15.7526	446.116	442.942	442.328
15.7656	455.165	441.44	431.079
15.7786	446.65	456.89	454.724
15.7916	467.552	459.154	463.834
15.8046	459.715	460.172	452.4
15.8176	439.306	457.223	460.585
15.8306	432.452	426.479	448.604
15.8436	441.622	428.34	454.894
15.8566	452.465	441.65	462.77
15.8696	455.15	464.827	441.685
15.8826	435.335	467.85	447.717
15.8956	429.156	440.938	467.213
15.9086	444.991	435.991	457.61
15.9216	454.251	446.707	466.938
15.9346	454.442	449.869	489.265
15.9476	449.655	442.466	472.225
15.9606	458.189	450.289	456.96
15.9736	472.696	445.184	462.415
15.9866	486.871	407.956	476.756
15.9996	470.116	411.807	478.288
16.0126	463.052	443.682	462.918
16.0256	471.573	427.534	438.74
16.0386	437.515	430.109	426.219
16.0516	436.603	463.693	454.869
16.0646	465.257	470.17	465.373
16.0776	459.843	437.425	450.65
16.0906	454.691	438.458	428.47
16.1036	461.528	416.772	435.387
16.1166	447.759	428.73	452.271
16.1296	460.468	448.532	459.165
16.1426	459.35	463.267	451.401
16.1556	479.252	462.626	470.22
16.1686	457.173	448.47	458.109
16.1816	438.131	437.017	434.395
16.1946	441.802	451.709	451.28
16.2076	465.727	460.528	448.37
16.2206	459.914	444.572	431.081
16.2336	476.258	428.225	494.986
16.2466	462.135	434.525	483.878
16.2596	427.411	438.457	470.914
16.2726	432.694	455.043	457.271
16.2856	417.471	451.32	462.06
16.2986	449.754	457.677	468.51
16.3116	453.927	435.378	488.574
16.3246	410.622	451.778	471.488
16.3376	440.224	458.825	507.054
16.3506	478.947	448.263	462.328
16.3636	463.412	429.068	441.24
16.3766	441.971	460.686	467.898
16.3896	472.616	440.128	462.088
16.4026	468.936	440.409	437.294
16.4156	458.726	437.516	455.218
16.4286	440.295	449.705	438.1
16.4416	443.265	444.789	485.269
16.4546	448.827	424.67	444.245
16.4676	482.206	455.108	485.7
16.4806	482.065	443.646	471.726
16.4936	435.146	453.854	430.49
16.5066	439.165	450.922	433.402
16.5196	467.219	449.347	480.083
16.5326	441.209	460.069	435.179
16.5456	452.027	412.309	469.005
16.5586	454.997	445.971	447.798
16.5716	455	465.785	435.672
16.5846	459.897	464.041	473.498
16.5976	438.673	457.214	458.48
16.6106	463.906	470.433	449.172
16.6236	458.353	472.899	483.667
16.6366	469.275	440.113	435.682
16.6496	449.547	439.859	458.084
16.6626	477.433	457.476	463.773
16.6756	469.992	462.639	487.301
16.6886	442.902	426.103	452.883
16.7016	437.33	478.961	485.113
16.7146	488.925	452.557	459.976
16.7276	443.79	482.807	479.017
16.7406	445.463	477.677	438.587
16.7536	441.048	461.545	467.021
16.7666	459.329	512.786	501.568
16.7796	447.221	450.748	512.023
16.7926	489.951	427.794	446.94
16.8056	459.468	481.123	433.307
16.8186	470.819	435.548	442.484
16.8316	481.536	458.167	461.659
16.8446	472.849	450.821	447.821
16.8576	471.542	471.441	442.68
16.8706	455.257	453.886	417.84
16.8836	432.725	436.236	478.225
16.8966	431.447	462.647	459.24
16.9096	473.219	462.031	465.605
16.9226	459.868	478.919	465.187
16.9356	449.711	487	476.573
16.9486	441.582	482.791	482.46
16.9616	428.318	451.263	464.12
16.9746	441.041	444.135	469.846
16.9876	456.389	469.839	479.081
17.0006	459.338	490.265	480.42
17.0136	470.734	456.539	488.399
17.0266	464.161	434.716	476.945
17.0396	466.48	442.216	468.18
17.0526	483.198	460.064	480.236
17.0656	507.753	467.388	473.822
17.0786	482.864	485.67	490.921
17.0916	447.745	474.306	500.71
17.1046	462.132	446.934	482.056
17.1176	467.123	447.587	463.501
17.1306	446.623	459.063	463.846
17.1436	476.791	458.026	481.038
17.1566	476.979	450.744	491.174
17.1696	443.606	474.108	481.314
17.1826	463.621	483.405	478.66
17.1956	465.455	481.772	480.314
17.2086	474.68	470.872	469.157
17.2216	487.727	456.904	470.611
17.2346	456.021	451.92	489.257
17.2476	457.038	448.939	472.766
17.2606	476	496.605	448.824
17.2736	473.279	514.968	463.803
17.2866	475.322	486.887	464.685
17.2996	463.789	472.391	460.976
17.3126	452.286	446.492	459.417
17.3256	464.863	449.344	459.913
17.3386	461.423	453.097	478.557
17.3516	479.574	446.847	455.417
17.3646	477.81	455.472	462.001
17.3776	441.244	454.351	521.851
17.3906	452.647	488.571	501.435
17.4036	469.896	507.894	454.006
17.4166	482.509	479.869	472.396
17.4296	490.659	462.972	515.763
17.4426	480.16	448.569	504.569
17.4556	480.581	464.492	485.273
17.4686	491.856	479.04	461.187
17.4816	462.956	472.947	497.277
17.4946	489.688	474.305	489.033
17.5076	490.037	466.321	485.77
17.5206	460.398	477.702	501.205
17.5336	510.37	466.825	471.536
17.5466	480.217	473.834	453.118
17.5596	453.584	464.292	489.423
17.5726	467.343	478.153	484.435
17.5856	444.445	491.799	512.265
17.5986	468.296	488.445	464.182
17.6116	507.114	445.773	472.153
17.6246	489.226	489.154	469.491
17.6376	496.893	497.732	527.37
17.6506	487.828	476.479	489.485
17.6636	489.352	491.196	449.829
17.6766	472.958	482.125	487.836
17.6896	465.078	507.806	487.223
17.7026	481.676	451.064	510.506
17.7156	422.455	500.964	505.874
17.7286	462.832	459.14	496.244
17.7416	458.774	496.117	484.56
17.7546	511.015	511.685	495.14
17.7676	487.785	464.778	499.177
17.7806	461.266	450.864	491.776
17.7936	467.205	464.3	493.507
17.8066	503.021	485.487	489.336
17.8196	482.963	475.55	463.978
17.8326	482.187	489.759	486.987
17.8456	488.511	480.747	467.034
17.8586	460.09	466.118	518.855
17.8716	472.961	482.949	472.401
17.8846	525.315	478.065	490.383
17.8976	483.005	467.251	451.749
17.9106	458.786	522.133	480.437
17.9236	477.146	484.75	530.263
17.9366	478	441.315	494.753
17.9496	495.812	440.875	491.704
17.9626	487.725	474.392	484.071
17.9756	444.789	456.812	461.952
17.9886	469.139	452.277	498.906
18.0016	505.218	479.831	497.366
18.0146	531.197	461.691	511.23
18.0276	506.784	505.531	472.763
18.0406	500.396	465.995	531.792
18.0536	494.851	487.317	503.984
18.0666	460.073	475.885	512.467
18.0796	477.471	511.559	531.345
18.0926	515.133	494.15	499.839
18.1056	499.085	502.094	492.66
18.1186	501.276	493.681	518.224
18.1316	483.835	450.273	507.989
18.1446	499.505	467.602	487.792
18.1576	534.591	481.23	508.897
18.1706	523.011	525.284	497.3
18.1836	484.369	547.106	473.837
18.1966	518.937	528.281	534.642
18.2096	491.876	486.266	544.859
18.2226	466.063	488.582	500.441
18.2356	485.733	491.123	502.392
18.2486	465.211	504.894	490.894
18.2616	455.098	473.236	506.306
18.2746	480.129	470.788	476.741
18.2876	498.474	471.564	497.813
18.3006	487.269	475.696	512.022
18.3136	471.425	492.853	500.58
18.3266	500.786	504.548	483.128
18.3396	521.559	495.484	500.486
18.3526	487.727	496.559	532.712
18.3656	493.658	498.52	538.601
18.3786	473.398	484.799	518.7
18.3916	477.005	498.604	541.626
18.4046	506.214	510.639	571.886
18.4176	489.629	501.457	535.889
18.4306	490.251	498.852	512.901
18.4436	490.55	480.825	530.164
18.4566	482.753	491.424	512.627
18.4696	516.354	535.164	488.966
18.4826	529.203	534.366	523.825
18.4956	495.65	489.922	497.474
18.5086	489.281	455.805	487.466
18.5216	512.519	467.536	498.215
18.5346	517.599	502.238	477.176
18.5476	516.81	509.784	490.013
18.5606	539.432	496.347	496.985
18.5736	538.707	490.461	524.891
18.5866	525.831	494.159	536.63
18.5996	523.553	503.738	514.108
18.6126	504.863	501.508	507.22
18.6256	489.983	498.695	523.387
18.6386	485.698	527.64	544.562
18.6516	505.778	537.548	534.873
18.6646	511.319	536.237	524.185
18.6776	530.855	541.236	526.246
18.6906	520.074	516.785	538.467
18.7036	492.693	529.932	518.867
18.7166	476.985	517.127	506.436
18.7296	478.42	510	519.743
18.7426	479.933	512.99	514.409
18.7556	513.877	519	509.714
18.7686	517.243	518.688	510.053
18.7816	538.18	522.537	556.348
18.7946	511.021	528.905	538.262
18.8076	535.348	519.565	536.675
18.8206	547.456	514.183	530.586
18.8336	523.694	495.474	526.096
18.8466	498.668	499.815	543.672
18.8596	482.101	508.741	537.553
18.8726	505.223	479.505	505.891
18.8856	524.762	471.123	496.63
18.8986	504.885	489.673	507.409
18.9116	489.252	511.7	535.5
18.9246	507.606	497.245	541.612
18.9376	530.45	534.865	569.365
18.9506	525.572	509.051	568.214
18.9636	522.504	496.635	516.101
18.9766	555.555	511.605	519.026
18.9896	503.316	542.684	511.923
19.0026	531.79	511	546.123
19.0156	510.876	510.257	572.501
19.0286	509.658	505.684	547.379
19.0416	513.552	513.6	511.159
19.0546	564.45	532.613	563.641
19.0676	509.906	504.208	548.321
19.0806	500.004	548.887	534.939
19.0936	524.357	533.328	563.214
19.1066	514.946	508.837	521.886
19.1196	514.711	506.4	534.412
19.1326	528.031	515.035	555.373
19.1456	474.403	516.049	569.16
19.1586	530	518.632	568.905
19.1716	530.053	560.881	551.893
19.1846	540.943	536.129	567.041
19.1976	516.377	541.91	566.115
19.2106	542.325	496.175	554.166
19.2236	506.327	517.197	545.001
19.2366	550.848	552.386	543.706
19.2496	526.533	535.095	606.329
19.2626	550.254	548.965	517.42
19.2756	517.76	525.014	556.327
19.2886	519.577	544.056	559.046
19.3016	533.583	550.528	536.792
19.3146	532.313	512.488	558.232
19.3276	501	538.114	547.449
19.3406	525.901	542	542.127
19.3536	514.414	502.17	525.723
19.3666	528.263	526.814	556.436
19.3796	515.772	535.384	555.979
19.3926	542.263	504.228	541.235
19.4056	556.262	527.742	568.054
19.4186	528.615	511.145	548.45
19.4316	532.482	525.352	563.201
19.4446	551.725	547.521	576.263
19.4576	542.63	542.562	543.043
19.4706	556.861	518.256	527.915
19.4836	546.667	557.998	540.395
19.4966	573.782	560.649	542.364
19.5096	539.192	515.179	564.472
19.5226	552.001	520.159	562.449
19.5356	589.624	537.177	551.545
19.5486	557.695	534.547	553.148
19.5616	538.172	554.627	522.424
19.5746	542.577	550.056	547.381
19.5876	556.683	533.004	556.349
19.6006	555.227	550.352	527.968
19.6136	555.337	557.663	538.585
19.6266	571.465	541.535	563.864
19.6396	573.819	522.344	576.484
19.6526	518.713	534.492	563.1
19.6656	527.919	540.606	566.666
19.6786	568.299	562.712	544.012
19.6916	571.098	586.51	560.642
19.7046	554.639	573.463	598.078
19.7176	564.641	548.651	574.931
19.7306	545.204	554.453	560.665
19.7436	527.682	554.773	559.006
19.7566	552.656	543.092	546.007
19.7696	553.098	538.355	571.362
19.7826	569.613	544.538	579.675
19.7956	570.689	532.502	564.541
19.8086	552.111	561.117	568.292
19.8216	563.139	568.92	588.823
19.8346	550.053	550.463	574.337
19.8476	544.153	565.489	523.218
19.8606	562.873	582.282	545.802
19.8736	561.31	574.676	565.417
19.8866	534.425	550.59	527.373
19.8996	545.379	551.509	542.647
19.9126	581.216	561.811	569.732
19.9256	566.995	565.258	585.361
19.9386	567.613	551.387	591.501
19.9516	566.221	569.142	570.598
19.9646	556.199	553.23	577.72
19.9776	556.442	541.713	578.38
19.9906	578.299	570.23	577.614
20.0036	596.555	565.05	585.051
20.0166	565.757	582.523	578.331
20.0296	571.801	560.503	601.701
20.0426	574.539	544.06	584.807
20.0556	600.611	566.503	576.727
20.0686	591.511	595.838	562.225
20.0816	547.69	582.347	568.211
20.0946	573.426	565.994	577.739
20.1076	621.062	556.646	591.532
20.1206	597.937	587.351	583.275
20.1336	615.45	632.131	634.071
20.1466	574.752	614.83	597.238
20.1596	559.804	608.766	579.354
20.1726	613.222	621.666	588.957
20.1856	604.003	617.003	636.872
20.1986	634.221	639.71	632.507
20.2116	638.376	623.284	631.745
20.2246	654.82	655.788	614.04
20.2376	666.368	660.189	623.398
20.2506	656.618	713.282	665.033
20.2636	678.403	703.57	672.123
20.2766	666.81	715.193	664.12
20.2896	705.179	715.544	673.541
20.3026	754.68	745.812	667.485
20.3156	775.421	778.817	692.796
20.3286	764.148	801.566	722.505
20.3416	768.73	793.053	733.386
20.3546	856.342	871.416	754.837
20.3676	878.838	924.783	871.819
20.3806	894.704	894.722	872.72
20.3936	874.694	914.36	912.964
20.4066	950.921	920.367	904.274
20.4196	993.015	942.724	958.96
20.4326	956.873	970.446	961.558
20.4456	954.292	889.19	956.537
20.4586	961.742	866.033	1009.45
20.4716	906.875	910.285	950.669
20.4846	896.921	853.976	1033.02
20.4976	867.219	845.066	942.13
20.5106	856.189	733.946	897.353
20.5236	783.036	726.163	916.426
20.5366	716.484	726	824.654
20.5496	747.355	719.329	789.022
20.5626	695.244	752.951	719.142
20.5756	689.201	689.678	702.646
20.5886	674.228	663.765	724.361
20.6016	632.814	660.173	665.687
20.6146	635.324	629.284	656.254
20.6276	611.876	621.533	645.835
20.6406	605.466	600.678	704.121
20.6536	575.297	611.978	650.474
20.6666	607.276	602.772	630.127
20.6796	620.684	612.099	610.903
20.6926	553.647	637.628	605.338
20.7056	604.38	645.336	600.607
20.7186	611.232	619.631	614.889
20.7316	604.301	606.673	613.968
20.7446	581.287	576.05	622.863
20.7576	637.158	596.005	627.69
20.7706	610.646	559.862	640.32
20.7836	585.061	582.848	602.545
20.7966	588.645	578.475	617.092
20.8096	613.637	619.274	639.883
20.8226	594.938	613.895	617.297
20.8356	595.551	618.021	623.658
20.8486	609.872	625.624	615.293
20.8616	613.285	611.273	597.564
20.8746	596.786	603.59	633.606
20.8876	624.056	583.539	652.887
20.9006	657.498	603.775	645.434
20.9136	622.113	569.737	594.749
20.9266	626.945	567.623	589.863
20.9396	631.481	628.461	608.098
20.9526	607.637	618.857	626.187
20.9656	612.252	630.775	612.029
20.9786	593.475	610.214	617.626
20.9916	591.16	613.473	642.763
21.0046	593.943	583.965	588.76
21.0176	619.79	602.26	609.728
21.0306	616.565	616.252	623.693
21.0436	612.095	594.361	613.827
21.0566	648.736	585.736	607.323
21.0696	633.296	606.801	632.436
21.0826	596.899	629.37	635.332
21.0956	606.552	611.549	605.288
21.1086	620.526	581.947	626.175
21.1216	599.31	577.681	631.236
21.1346	606.351	603.767	626.982
21.1476	605.688	617.544	642.593
21.1606	595.033	633.873	643.62
21.1736	606.326	640.361	643.62
21.1866	605.535	621.467	650.286
21.1996	623.509	627.026	644.385
21.2126	638.682	631.659	623.305
21.2256	625.829	629.126	611.305
21.2386	620.377	617.749	614.296
21.2516	634.742	595.239	621.086
21.2646	626.407	596.848	624.274
21.2776	626.603	609.847	648.078
21.2906	619.414	601.325	654.84
21.3036	604.847	610.663	637.127
21.3166	589.913	622.573	613.919
21.3296	602.11	628.431	616.943
21.3426	657.694	635.173	618.383
21.3556	650.69	625.095	644.282
21.3686	608.935	588.033	634.556
21.3816	612.548	592.268	619.187
21.3946	619.635	621.706	618.671
21.4076	651.932	640.547	623.721
21.4206	648.358	619.541	629.064
21.4336	650.354	608.774	623.201
21.4466	592.339	612.125	609.018
21.4596	581.507	628.73	635.219
21.4726	628.485	622.397	617.335
21.4856	630.035	656.627	624.866
21.4986	615.345	604.86	614.301
21.5116	636.563	623.844	599.505
21.5246	660.209	615.474	592.522
21.5376	652.049	637.812	646.839
21.5506	624.127	619.928	666.075
21.5636	655.777	585.298	608.513
21.5766	640.154	606.015	620.947
21.5896	637.592	612.592	605.444
21.6026	640.177	620.851	635.46
21.6156	618.429	619.582	640.294
21.6286	676.701	619.46	662.217
21.6416	600.575	635.402	610.891
21.6546	649.438	632.973	624.925
21.6676	649.012	646.209	623.522
21.6806	615.514	619.833	634.911
21.6936	646.27	608.319	630.399
21.7066	700.986	615.286	640.318
21.7196	620.7	655.28	612.102
21.7326	616.15	600.205	644.025
21.7456	620.124	660.317	613.839
21.7586	647.847	643.516	635.178
21.7716	673.598	628.528	689.757
21.7846	606.509	653.564	603.53
21.7976	654.97	612.006	671.184
21.8106	592.596	623.887	721.678
21.8236	637.109	644.593	646.142
21.8366	671.975	607.143	637.709
21.8496	667.235	646.353	664.94
21.8626	651.786	647.049	643.753
21.8756	699.929	672.405	632.043
21.8886	620.14	675.862	660.819
21.9016	636.106	651.131	641.391
21.9146	649.845	627.132	646.975
21.9276	641.988	635.815	626.557
21.9406	680.218	638.783	646.969
21.9536	632.116	671.612	647.942
21.9666	657.245	659.442	623.699
21.9796	633.569	644.077	643.887
21.9926	629	634.335	661.599
22.0056	604.59	610.274	628.82
22.0186	643.253	607.664	637.472
22.0316	618.303	621.15	664.033
22.0446	606.128	621.564	648.415
22.0576	625.853	582.503	672.252
22.0706	655.555	641.121	644.578
22.0836	637.752	657.436	638.651
22.0966	648.762	643.099	660.02
22.1096	642.565	662.632	645.843
22.1226	656.305	659.466	666.401
22.1356	619.678	637.438	664.637
22.1486	602.802	641.256	651.993
22.1616	621.511	675.351	662.725
22.1746	651.807	664.906	662.284
22.1876	682.084	658.811	646.32
22.2006	652.199	643.371	662.469
22.2136	596.755	651.025	647.798
22.2266	602.556	673.48	676.297
22.2396	639.861	659.78	640.177
22.2526	653	636.589	640.649
22.2656	659.433	626.784	674.888
22.2786	664.267	621.2	673.812
22.2916	674.351	633.339	659.449
22.3046	689.202	643.227	673.613
22.3176	647.317	641.586	637.419
22.3306	608.876	647.718	627.679
22.3436	621.512	643.077	642.6
22.3566	661.543	659.526	656.647
22.3696	638.581	673.617	678.583
22.3826	639.346	687.065	640.016
22.3956	658.839	707.073	625.662
22.4086	643.988	675.077	669.631
22.4216	655.347	645.145	668.083
22.4346	654.515	650.057	663.437
22.4476	646.07	637.878	687.56
22.4606	652.517	653.666	667.914
22.4736	697.513	678.67	683.986
22.4866	696.219	658.288	688.793
22.4996	631.171	664.769	656.675
22.5126	642.828	678.722	662.253
22.5256	648.093	675.565	659.384
22.5386	652.008	682.172	665.924
22.5516	689.3	668.6	673.326
22.5646	665.002	663.585	699.297
22.5776	648.585	647.605	691.262
22.5906	670.79	653.455	680.743
22.6036	681.247	688.524	673.107
22.6166	675.355	664.865	681.381
22.6296	654.156	654.943	700.659
22.6426	679.133	664.867	667.103
22.6556	678.853	665.493	674.115
22.6686	653.881	667.622	694.206
22.6816	647.037	652.068	660.574
22.6946	701.737	654.527	650.547
22.7076	676.669	662.599	696.361
22.7206	637.543	643.144	711.781
22.7336	669.577	659.007	690.687
22.7466	677.134	665.716	676.419
22.7596	665.136	659.174	638.983
22.7726	674.353	684.084	657.326
22.7856	702.203	640.667	661.3
22.7986	675.842	661.783	685.566
22.8116	718.392	674.68	643.039
22.8246	688.567	678.516	642.475
22.8376	682.453	680.9	720.65
22.8506	670.706	670.574	704.317
22.8636	691.197	677.934	676.899
22.8766	677.054	670.854	674.699
22.8896	665.829	622.34	674.394
22.9026	658.456	642.141	687.843
22.9156	671.85	660.913	696.087
22.9286	642.961	667.746	674.579
22.9416	654.092	645.328	708.9
22.9546	690.878	673.004	706.625
22.9676	703.818	655.528	686.122
22.9806	693.707	635.878	658.198
22.9936	690.562	649.345	662.747
23.0066	687.321	699.561	685.402
23.0196	701.373	636.83	728.818
23.0326	676.05	662.174	664.467
23.0456	631.403	667.828	640.524
23.0586	697.1	720.656	680.883
23.0716	649.084	636.955	695.336
23.0846	652.163	670.872	719.361
23.0976	661.198	717.44	678.334
23.1106	684.96	650.115	682.373
23.1236	667.209	694.478	680.364
23.1366	663.086	640.206	648.403
23.1496	674.623	674.836	647.7
23.1626	692.255	649.158	724.946
23.1756	635.129	686.897	700.217
23.1886	663.919	661.775	716.894
23.2016	686.435	697.154	706.711
23.2146	680.649	651.296	695.53
23.2276	673.637	634.274	686.275
23.2406	713.459	634.798	648.757
23.2536	653.091	695.464	728.987
23.2666	645	676.623	680.309
23.2796	686.728	663.437	684.594
23.2926	701.594	636.218	686.46
23.3056	686.01	674.474	683.861
23.3186	722.459	666.888	675.693
23.3316	700.133	673.126	674.22
23.3446	665.31	690.575	715.189
23.3576	679.245	705.337	669.685
23.3706	712.795	680.005	673.197
23.3836	679.713	650.881	695.812
23.3966	686.941	671.521	722.222
23.4096	678.908	687.471	722.781
23.4226	653.715	704.443	676.168
23.4356	664.256	651.98	679.581
23.4486	708.497	643.365	671.847
23.4616	710.313	692.286	710.291
23.4746	721.851	648.479	691.7
23.4876	700.288	649.87	730.484
23.5006	670.083	681.019	751.74
23.5136	663.381	662.371	732.013
23.5266	668.766	677.913	734.985
23.5396	682.405	672.215	711.095
23.5526	670.815	665.644	688.57
23.5656	642.469	680.021	702.35
23.5786	654.439	672.254	711.96
23.5916	665.106	669.681	727.412
23.6046	665.864	670.515	709.191
23.6176	677.393	644.546	702.557
23.6306	670.167	657.868	686.816
23.6436	675.788	675.226	705.363
23.6566	664.482	665.276	711.67
23.6696	662.148	680.151	695.055
23.6826	676.494	711.729	700.728
23.6956	655.72	699.168	694.934
23.7086	664.72	686.586	683.315
23.7216	681.552	655.762	688.891
23.7346	667.169	634.485	678.645
23.7476	673.827	653.706	673.945
23.7606	664.903	675.559	697.231
23.7736	654.815	693.431	691.357
23.7866	656.388	691.247	668.7
23.7996	648.779	665.103	680.516
23.8126	695.551	641.225	696.66
23.8256	721.918	647.957	719.742
23.8386	693.115	654.688	746.757
23.8516	683.778	660.117	715.605
23.8646	660.315	679.805	672.378
23.8776	628.961	691.193	671.713
23.8906	622.298	686.702	680.766
23.9036	636.497	670.538	688.429
23.9166	634.896	684.429	699.7
23.9296	667.273	684.938	704.073
23.9426	691.375	673.899	677.3
23.9556	661.106	688.76	655.997
23.9686	663.95	671.384	677.476
23.9816	698.664	667.008	672.863
23.9946	676.998	703.09	689.642
24.0076	645.531	708.394	696.501
24.0206	656.464	685.126	681.398
24.0336	717.83	677.071	677.411
24.0466	685.681	670.984	665.529
24.0596	639.808	726.054	698.867
24.0726	650.372	690.212	687.692
24.0856	702.608	674.16	695.291
24.0986	722.977	736.522	719.467
24.1116	720.377	699.126	699.323
24.1246	709.18	689.634	670.146
24.1376	719.632	676.928	643.192
24.1506	678.045	676.886	690.841
24.1636	715.94	683.437	695.374
24.1766	693.892	648.923	654.169
24.1896	685.679	660.165	697.888
24.2026	661.923	690.209	684.42
24.2156	635.408	681.07	681.102
24.2286	711.68	728.025	660.042
24.2416	693.678	687.754	651.969
24.2546	667.001	723.866	709.407
24.2676	679.531	669.16	683.92
24.2806	719.473	635.896	626.764
24.2936	693.898	666.997	647.421
24.3066	659.53	653.128	724.862
24.3196	707.245	706.263	747.231
24.3326	696.425	686.116	666.478
24.3456	672.385	700.663	658.127
24.3586	645.732	676.901	660.953
24.3716	663.223	655.649	641.771
24.3846	722.248	699.092	701.363
24.3976	693.744	665.864	686.509
24.4106	677.976	718.629	689.563
24.4236	674.015	658.234	696.633
24.4366	627.647	680.684	705.714
24.4496	738.3	621.445	685.923
24.4626	697.512	648.992	745.569
24.4756	678.783	654.782	684.246
24.4886	678	648.374	694.877
24.5016	706.099	662.049	704.238
24.5146	682.052	694.508	697.258
24.5276	702.92	683.248	709.752
24.5406	647.868	639.377	664.69
24.5536	697.61	659.217	704.769
24.5666	695.13	633.615	705.396
24.5796	718.559	695.782	703.925
24.5926	682.977	666.844	677.264
24.6056	667.57	655.856	665.33
24.6186	645.664	699.908	674.391
24.6316	668.797	695.439	690.781
24.6446	684.757	652.453	686.004
24.6576	657.568	681.608	676.915
24.6706	659.076	665.771	662.059
24.6836	649.832	707.065	690.653
24.6966	683.239	715.061	665.754
24.7096	703.89	668.106	683.063
24.7226	688.569	668.823	665.474
24.7356	654.953	679.822	715.889
24.7486	663.955	650.58	675.644
24.7616	709.862	624.498	719.86
24.7746	678.12	640.12	715.075
24.7876	650.225	650.873	657.194
24.8006	658.751	688.129	671.036
24.8136	673.779	652.708	703.657
24.8266	671.803	657.854	691.592
24.8396	649.998	676.786	697.609
24.8526	675.774	679.331	724.601
24.8656	696.294	674.388	692.065
24.8786	706.435	677.191	672.787
24.8916	716.751	692.779	698.334
24.9046	697.355	670.435	746.607
24.9176	672.237	655.476	728.519
24.9306	680.23	668.575	712.277
24.9436	681.011	668.209	753.124
24.9566	716.254	695.414	727.947
24.9696	703.281	706.411	710.148
24.9826	699.197	726.475	724.484
24.9956	720.679	739.047	715.966
25.0086	722	710.014	701.152
25.0216	739.811	732.48	720.964
25.0346	764.007	762.761	758.772
25.0476	775.639	762.119	768.387
25.0606	792.259	789.479	742.133
25.0736	782.998	825.501	752.763
25.0866	779.135	794.379	794.379
25.0996	803.282	753.322	810.658
25.1126	822.168	776.811	828.053
25.1256	816.284	785.11	852.219
25.1386	809.567	763.694	840.251
25.1516	818.225	756.881	796.728
25.1646	786.499	743.79	786.59
25.1776	760.952	746.033	785.407
25.1906	751.536	752.82	771.666
25.2036	736.777	717.793	773.375
25.2166	727.818	708.309	754.207
25.2296	723.999	688.047	727.893
25.2426	701.34	685.924	741.669
25.2556	719.279	701.027	706.774
25.2686	741	678.727	703.571
25.2816	715.403	684.126	730.327
25.2946	651.088	663.024	701.766
25.3076	641.251	672.037	702.671
25.3206	693.657	674.667	703.816
25.3336	699.317	620.303	694.118
25.3466	660.958	663.542	698.573
25.3596	650.365	663.099	698.153
25.3726	633.553	655.777	678.806
25.3856	644.024	622.334	655.593
25.3986	683.684	644.008	686.974
25.4116	664.326	645.79	682.327
25.4246	675.428	644.089	661.579
25.4376	670.333	655.222	654.84
25.4506	703.2	664.905	648.35
25.4636	658.071	649.238	650.76
25.4766	679.883	661.423	652.134
25.4896	674.651	655.167	666.092
25.5026	685.649	645.25	692.392
25.5156	659.675	674.306	643.264
25.5286	660.292	648.819	644.966
25.5416	669.572	664.572	643.765
25.5546	656.842	638.247	690.21
25.5676	702.219	674.941	659.318
25.5806	662.809	650.862	603.505
25.5936	674.215	687.556	654.25
25.6066	646.364	670.618	631.57
25.6196	615.665	630.499	635.374
25.6326	663.918	657.266	659.275
25.6456	625.952	646.604	689.196
25.6586	639.625	623.805	686.058
25.6716	636.839	588.97	715.554
25.6846	717.664	675.528	724.613
25.6976	622.452	662.024	648.55
25.7106	641.36	663.402	642.216
25.7236	666.752	691.717	687.5
25.7366	604.377	620.431	692.549
25.7496	631.554	671.173	664.474
25.7626	669.018	658.362	621.293
25.7756	659.393	693.677	691.958
25.7886	674.269	663.507	682.939
25.8016	611.725	708.276	644.812
25.8146	638.838	682.031	674.054
25.8276	641	643.018	697.95
25.8406	656.549	640	685.726
25.8536	619.097	645.428	651.199
25.8666	632.001	637.052	702.461
25.8796	634	652.812	670.992
25.8926	655.874	626.127	674.984
25.9056	680.626	615.945	667.437
25.9186	643.81	625.261	699.204
25.9316	631.084	633.761	689.303
25.9446	655.893	657.552	665.161
25.9576	671.729	610.829	678.639
25.9706	636.491	613.862	634.972
25.9836	665.052	625.86	648.066
25.9966	698.662	639.138	696.017
26.0096	650.005	658.498	678.813
26.0226	612.504	631.195	647.423
26.0356	643.524	642.677	637.436
26.0486	645.174	646.732	632.625
26.0616	659.903	619.146	667.902
26.0746	631.407	600.432	674.334
26.0876	609.561	639.114	689.955
26.1006	633.215	627.785	668.901
26.1136	627.05	638.894	673.028
26.1266	642.979	635.466	672.217
26.1396	649.568	626.568	683.123
26.1526	648.677	617.559	672.959
26.1656	609.006	667.993	661.64
26.1786	629.056	643.781	651.233
26.1916	637.065	654.51	659.873
26.2046	631.274	657.806	669.678
26.2176	638.269	634.835	645.583
26.2306	641.383	612.81	660.567
26.2436	641	641.029	653.934
26.2566	648.165	660.223	651.508
26.2696	627.751	632.925	654.372
26.2826	630.782	648.905	675.648
26.2956	651.674	661.653	649.482
26.3086	639.835	651.328	634.96
26.3216	622.072	632.48	648.526
26.3346	650.255	637.891	641.745
26.3476	667.447	673.468	645.573
26.3606	639.361	678.092	643.822
26.3736	623.523	646.687	669.646
26.3866	627.987	624.013	677.387
26.3996	642.711	620.024	637.843
26.4126	647.351	612.307	623.708
26.4256	631.978	634.492	631.402
26.4386	633.164	657.919	634.399
26.4516	660.586	661.242	627.405
26.4646	662.15	665.096	628.516
26.4776	645.712	628.434	632.691
26.4906	644.282	619.648	620.78
26.5036	632.903	627.334	634.308
26.5166	642.791	630.927	687.866
26.5296	642.724	645.34	668.734
26.5426	630.696	609.939	612.787
26.5556	617.204	617.707	609.979
26.5686	620.128	650.872	623.821
26.5816	642.792	659.84	623.018
26.5946	671.401	654.791	661.377
26.6076	679.14	619.148	666.782
26.6206	605.193	600.428	650.495
26.6336	619.734	625.612	635.409
26.6466	640.893	650.909	642.709
26.6596	647.394	641.895	639.622
26.6726	643.237	646.484	639.154
26.6856	648.73	644.315	620.746
26.6986	639.688	655.74	670.802
26.7116	622.746	658.997	642.856
26.7246	650.437	657.805	626.611
26.7376	655.141	624.05	597.903
26.7506	600.583	660.683	645.251
26.7636	633.101	680.5	633.627
26.7766	642.001	630.005	644.226
26.7896	634.011	647.713	629.964
26.8026	596.168	647.424	652.145
26.8156	644.75	619.137	613.774
26.8286	596.261	657.99	663.805
26.8416	625.536	698.373	643.915
26.8546	613.597	660.859	630.903
26.8676	656.208	660.785	638.81
26.8806	635.471	663.825	594.389
26.8936	661.788	642.232	649.178
26.9066	609.172	598.525	626.26
26.9196	584.82	622.457	611.45
26.9326	597.301	637.081	646.597
26.9456	645.074	636.148	643.408
26.9586	633.061	612.368	614.603
26.9716	631.122	617.846	623.063
26.9846	580.405	614.959	619.61
26.9976	635.811	614.063	609.152
27.0106	630.065	616.476	677.33
27.0236	632.941	638.164	633.169
27.0366	627.97	651.961	612.085
27.0496	611.138	630.179	659.55
27.0626	622.783	625.09	644.916
27.0756	634.664	641.524	677.358
27.0886	629.227	618.91	628.252
27.1016	630.904	628.474	633.078
27.1146	610.271	631.827	639.187
27.1276	622.053	652.511	627.177
27.1406	640.526	618.949	624.398
27.1536	619.188	625.125	650.3
27.1666	610.682	583.58	658.324
27.1796	621.604	599.531	654.368
27.1926	616.821	649.666	663.724
27.2056	620.364	607.124	645.455
27.2186	570.954	597.411	588.032
27.2316	615.883	631.971	650.7
27.2446	659.564	611.023	645.802
27.2576	615.181	620.996	601.811
27.2706	604.177	608.36	647.377
27.2836	621.078	603.373	659.75
27.2966	622.59	643.97	618.97
27.3096	623.587	632.578	590.327
27.3226	617.732	630.917	616.647
27.3356	639.207	635.094	620.526
27.3486	659.746	600.109	648.739
27.3616	627.821	607.843	643.293
27.3746	600.38	619.207	644.589
27.3876	611.879	622.468	639.194
27.4006	637.547	639.651	641.649
27.4136	615.725	618.153	640.707
27.4266	642.726	597.142	615.84
27.4396	627.762	606.19	617.917
27.4526	587.314	590.788	630.2
27.4656	603.322	616.74	640.298
27.4786	589.759	643.966	660.563
27.4916	599.562	611.694	631.735
27.5046	627.47	593.289	593.591
27.5176	599.19	617.482	603.508
27.5306	596.117	635.998	645.01
27.5436	633.437	640.844	640.424
27.5566	625.2	629.297	605.919
27.5696	620.899	618.025	644.203
27.5826	622.565	617.755	653.063
27.5956	636.404	639.129	632.68
27.6086	631.914	620.088	623.885
27.6216	618.555	593.445	614.722
27.6346	614.637	593.545	622.569
27.6476	623.315	574.724	620.457
27.6606	633.474	588.48	630.277
27.6736	621.657	615.484	626.138
27.6866	604.932	608.932	610.006
27.6996	603.462	596.555	624.153
27.7126	607.028	595.344	653.27
27.7256	598.862	612.422	646.502
27.7386	603.115	629.194	622.328
27.7516	640.259	628.527	627.855
27.7646	651.493	626.461	612.738
27.7776	625.329	611.062	610.678
27.7906	627.378	590.821	636.598
27.8036	622.096	607.495	638.099
27.8166	625.044	618	618.337
27.8296	625.952	616.414	618.98
27.8426	561.521	632.17	626.964
27.8556	570.69	648.57	612.585
27.8686	579.596	624.699	621.107
27.8816	580.476	611.15	594.071
27.8946	620.287	614.345	613.311
27.9076	603.685	637.227	626.269
27.9206	602.421	618.981	619.57
27.9336	598.391	604.192	596.05
27.9466	603.856	578.445	583.962
27.9596	597.73	596.649	634.55
27.9726	614.276	594.058	661.265
27.9856	612.497	619	660.288
27.9986	601.878	609.904	637.688
28.0116	578.7	590.152	630.546
28.0246	644.771	603.762	643.92
28.0376	634.671	601.664	621.094
28.0506	618.988	605.405	606.977
28.0636	597.424	601.961	638.718
28.0766	586.824	621.688	614.276
28.0896	604.84	661.483	650.425
28.1026	596.279	626.624	621.12
28.1156	622.554	631.594	625.987
28.1286	582.366	652.575	631.572
28.1416	599.475	606.475	639.046
28.1546	604.969	606.179	621.977
28.1676	616.597	594.433	632.259
28.1806	589.045	625.859	629.281
28.1936	623.59	646.777	614.697
28.2066	582.091	606.912	609.448
28.2196	633.779	596.616	591.565
28.2326	642.886	583.911	617.961
28.2456	571.501	584.817	607.653
28.2586	593.214	607.52	627.686
28.2716	647.929	630.071	619.2
28.2846	614.015	661.474	620.21
28.2976	598.303	632.118	622.022
28.3106	676.266	634.383	642.84
28.3236	586.545	614.74	650.283
28.3366	613.647	651.78	626.299
28.3496	577.014	629.009	628.319
28.3626	657.166	660.671	650.529
28.3756	568.84	584.577	637.768
28.3886	644.589	606.277	687.952
28.4016	656.599	615.639	657.208
28.4146	668.4	560.899	666.519
28.4276	588.152	645.429	635.436
28.4406	583	625.885	604.008
28.4536	656.62	635.043	562.377
28.4666	650.255	569.546	595.173
28.4796	591.374	613.423	625.374
28.4926	545.819	647.495	610.154
28.5056	586.789	608.733	633.967
28.5186	615.637	596.035	642.828
28.5316	616.418	595.861	610.259
28.5446	615.149	650.451	619.613
28.5576	602.387	626.365	630.777
28.5706	602.493	596.733	633.248
28.5836	622.705	612.526	582.336
28.5966	588.878	612.133	639.041
28.6096	586.409	625.421	621.335
28.6226	604.616	631.374	646.918
28.6356	594.155	625.749	706.866
28.6486	623.171	597.772	658.193
28.6616	663.46	619.698	637.987
28.6746	627.906	665.827	636.733
28.6876	630.8	663.167	572.179
28.7006	619.439	624.341	571.424
28.7136	572.579	626.436	602.183
28.7266	631.747	636.271	636.394
28.7396	661.298	628.173	647.396
28.7526	681.761	608.083	637.818
28.7656	676.676	662.39	627.158
28.7786	655.884	664.112	648.237
28.7916	647.013	691.398	654.536
28.8046	677.313	680.687	650.449
28.8176	683.721	653.079	666.122
28.8306	662.82	676.095	701.691
28.8436	724.351	716.035	671.338
28.8566	755.36	730	684.239
28.8696	785.972	736.027	751.111
28.8826	828.784	784.461	759.515
28.8956	841.583	819.663	750.207
28.9086	883.254	854.513	814.709
28.9216	947.22	906.715	827.57
28.9346	973.553	973.803	869.422
28.9476	1041.9	995.334	951.269
28.9606	1178.46	1035.26	997.49
28.9736	1295.63	1139.62	1022.23
28.9866	1402.67	1224.83	1110.96
28.9996	1463	1325.49	1186.74
29.0126	1562.71	1448.31	1246.12
29.0256	1752.06	1490.42	1345.76
29.0386	1918.9	1572.22	1456.52
29.0516	2021.41	1702.58	1617.71
29.0646	2093.57	1782.29	1745.08
29.0776	2212.38	1836.45	1847.05
29.0906	2188.6	1840.46	1958.16
29.1036	2113.29	1880.9	2007.51
29.1166	2211.44	1882.18	2075.63
29.1296	2178.89	1863.04	2149.7
29.1426	2056.73	1881.23	2102.79
29.1556	1991.78	1865.46	2095.86
29.1686	1883.58	1802.6	2052.7
29.1816	1724.12	1652.76	1924.11
29.1946	1536.33	1585.63	1847.86
29.2076	1344.66	1503.66	1751.95
29.2206	1240.12	1422.56	1650.61
29.2336	1104.11	1335.39	1541.37
29.2466	994.526	1230.53	1367.62
29.2596	936.577	1184.47	1276.25
29.2726	879.732	1143.22	1153.9
29.2856	813.577	1025.33	1034.02
29.2986	783.802	947.741	961.761
29.3116	736.757	911.139	887.499
29.3246	755.125	868.467	818.793
29.3376	724.741	846.567	779.836
29.3506	680.466	797.948	760.605
29.3636	655.91	798.653	722.95
29.3766	615.315	735.643	716.218
29.3896	630.794	710.351	687.691
29.4026	633.331	737.232	659.761
29.4156	651.836	656.464	654.84
29.4286	665.253	676	653.044
29.4416	626.508	672.345	644.979
29.4546	618.531	649.157	652.098
29.4676	635.246	626.95	670.167
29.4806	592.455	651.364	608.199
29.4936	604.712	652.665	630.243
29.5066	581.184	601.417	638.62
29.5196	577.346	598.386	656.145
29.5326	597.097	608.453	663.628
29.5456	598.781	598.339	630.141
29.5586	605.463	639.466	618.354
29.5716	588.606	586.74	632.396
29.5846	612.824	609.347	617.131
29.5976	640.787	582.706	600.444
29.6106	596.334	595.551	592.692
29.6236	604.591	559.362	569.251
29.6366	589.965	607.688	608.816
29.6496	587.919	590.17	601.642
29.6626	577.028	612.942	580.434
29.6756	564.162	595.224	582.395
29.6886	584.53	616.508	607.35
29.7016	572.42	557.97	583.243
29.7146	613.185	572.282	594.143
29.7276	553.389	586.27	613.996
29.7406	618.47	606.697	592.099
29.7536	574.743	611.712	588.687
29.7666	577.427	559.669	593.222
29.7796	543.489	573.163	625.135
29.7926	555.27	601.948	627.404
29.8056	607.635	576.573	615.521
29.8186	574.472	598.474	600.6
29.8316	584.633	570.735	581.023
29.8446	607.605	560.849	583.594
29.8576	600.816	585.459	613.891
29.8706	588.935	588.323	575.51
29.8836	601.918	584.685	562.893
29.8966	609.094	594.645	577.89
29.9096	567.126	533.093	578.925
29.9226	581.77	555.554	574.265
29.9356	572.218	560.265	590.948
29.9486	567.221	550.429	573.427
29.9616	581.616	551.077	577.32
29.9746	576.888	570.224	567.213
29.9876	580.745	561.761	569.92
30.0006	589.655	569.571	603.146
30.0136	581.786	556.49	593.203
30.0266	550.653	558.636	595.757
30.0396	553.485	603.164	584.558
30.0526	556.201	593.407	585.478
30.0656	572.247	583.38	558.985
30.0786	565.721	590.12	521.425
30.0916	558.33	573.569	568.092
30.1046	563.281	559.379	567.074
30.1176	571.852	549.848	565.084
30.1306	549.389	564.568	566.342
30.1436	512.938	595.171	560.468
30.1566	508.066	565.431	569.718
30.1696	533.147	540	583.15
30.1826	573.026	535.195	577.718
30.1956	576.824	558.58	582.045
30.2086	561.773	574.096	594.891
30.2216	554.575	575.425	599.322
30.2346	567.144	597.07	557.996
30.2476	539.881	585.553	544.408
30.2606	535.052	557.507	552.254
30.2736	539.942	524.913	550.034
30.2866	549.539	510.382	571.935
30.2996	565.842	544.053	566.637
30.3126	573.038	563.488	565.133
30.3256	596.337	551.628	579.447
30.3386	566.516	528.11	570.822
30.3516	556.54	507.699	558.943
30.3646	556.528	551.09	535.653
30.3776	514	596.965	533.925
30.3906	536.533	573.187	533.794
30.4036	560.249	537.996	525.558
30.4166	552.734	525.659	571.366
30.4296	559.241	540.116	573.455
30.4426	580.249	533.587	546.019
30.4556	577.135	537.452	555.137
30.4686	549.853	549	538.677
30.4816	548.745	547.511	558.026
30.4946	555.799	558.048	541.607
30.5076	557.187	566.194	545.524
30.5206	547.852	540.37	531.543
30.5336	565.325	549.321	530.711
30.5466	571.095	565.55	549.116
30.5596	552.487	571.123	544.827
30.5726	540.449	551.854	574.666
30.5856	559.007	525.497	547.389
30.5986	525.077	538.923	543.064
30.6116	534.806	519.361	548.113
30.6246	513.263	530.004	565.244
30.6376	523.372	567.441	589.643
30.6506	549.783	558.868	544.842
30.6636	544.599	556.024	534.416
30.6766	542.682	505.718	552.108
30.6896	551.359	540.059	524.488
30.7026	547.167	555.204	544.831
30.7156	541.356	545.73	577.32
30.7286	553.251	506.677	565.694
30.7416	573	524.044	519.047
30.7546	532.376	527.36	538.793
30.7676	520.387	524.239	519.966
30.7806	529.442	553.721	527.809
30.7936	534.644	556.121	549.308
30.8066	518.221	542.633	553.601
30.8196	553.284	537.347	560.827
30.8326	539.269	572.149	573.788
30.8456	529.124	579.92	555.407
30.8586	497.67	559.408	507.882
30.8716	558.851	550.012	573.392
30.8846	557.518	515.267	574.95
30.8976	563.025	543.612	569.117
30.9106	529.809	472.089	550.571
30.9236	547.07	558.72	545.236
30.9366	549.05	550.298	532.005
30.9496	551.136	522.712	515.982
30.9626	559.717	504.136	573.133
30.9756	506.253	529.878	552.935
30.9886	465.599	576.314	520.677
31.0016	484.51	547.736	565.969
31.0146	543.899	518.999	571.059
31.0276	564.157	510.355	566.326
31.0406	536.629	523.24	548.737
31.0536	522.835	554.881	563.967
31.0666	497.002	556.074	513.139
31.0796	562.78	504.707	549.153
31.0926	512.827	520.838	515.874
31.1056	527.61	546.299	539.461
31.1186	541.52	510.894	530.889
31.1316	529.856	525.278	540.105
31.1446	511.54	552.257	525.714
31.1576	550.108	527.739	503.169
31.1706	518.908	508.61	538.654
31.1836	518.693	506.837	561.059
31.1966	525.786	490.467	497.449
31.2096	522.916	522.936	500.974
31.2226	496.989	514.057	504.9
31.2356	519.688	519.562	545.541
31.2486	546.674	527.509	541.452
31.2616	527.135	515.79	531.992
31.2746	529.205	494.357	540.572
31.2876	517.613	528.374	555.245
31.3006	513	542.495	564.295
31.3136	501.94	558.484	568.356
31.3266	512.548	538.54	545.417
31.3396	515.13	513.933	535.788
31.3526	529.567	516.491	542.717
31.3656	532.512	530.465	545.7
31.3786	525.498	542.565	540.088
31.3916	525.033	524.31	529.935
31.4046	525.332	527.358	532.451
31.4176	530.922	492.548	528.118
31.4306	526.224	499.514	538.161
31.4436	529.019	512.448	542.446
31.4566	524.833	540.525	552.774
31.4696	518.145	540.07	505.114
31.4826	519.433	537.517	487.994
31.4956	542.543	509.488	531.741
31.5086	515.805	531.727	550.859
31.5216	534.444	524.813	545.219
31.5346	545.116	524.296	509.578
31.5476	516.384	536.619	490.199
31.5606	489.889	553.599	512.054
31.5736	518.112	561.144	503.783
31.5866	523.262	522.435	510.399
31.5996	507.976	523.991	513.871
31.6126	520	531.69	514.934
31.6256	508.019	517.995	520.73
31.6386	522.421	502.407	506.463
31.6516	536.578	507.447	523.969
31.6646	512.142	541.042	544.201
31.6776	506.055	532.457	535.692
31.6906	496.264	509.853	524.944
31.7036	499.863	515.233	510.703
31.7166	526.422	522.273	503.905
31.7296	512.924	537.831	513.551
31.7426	494.901	545.865	521.289
31.7556	497	526.399	537.948
31.7686	506.66	515.745	530.205
31.7816	502.62	487.486	510.548
31.7946	491.264	520.072	514.527
31.8076	484.529	530.243	531.863
31.8206	513.059	531.095	507.796
31.8336	528.34	512.467	505.248
31.8466	518.754	498.958	531.134
31.8596	504.091	500.664	517.833
31.8726	509.544	490.146	519.992
31.8856	503.226	508.707	522.025
31.8986	523.801	511.801	530.729
31.9116	504.763	504	569.71
31.9246	492.531	504.542	532.109
31.9376	524.991	509.394	498.176
31.9506	499.037	506.694	539.23
31.9636	529.996	470.724	489.909
31.9766	542.748	489.885	519.235
31.9896	509.122	532.938	488.681
32.0026	505.767	495.67	498.29
32.0156	528.178	519.535	496.771
32.0286	520.832	488.874	508.565
32.0416	535.183	501.908	500.72
32.0546	520.645	501.878	547.296
32.0676	497.445	486.855	533.702
32.0806	530.986	511.848	543.052
32.0936	510.384	509.438	500.959
32.1066	547.207	502.377	509.846
32.1196	494.29	513.724	519.374
32.1326	488.846	487.602	500.154
32.1456	537.066	523.591	510.394
32.1586	482.321	518.799	506.125
32.1716	459.876	511.783	518.665
32.1846	502.129	561.3	521.024
32.1976	490.061	513.186	479.783
32.2106	479.9	500.157	491.272
32.2236	550.128	486.412	592.565
32.2366	552.639	516.357	544.158
32.2496	542.046	468.573	500.137
32.2626	544	493.742	557.542
32.2756	543.913	549.963	527.397
32.2886	516.191	538.082	545.575
32.3016	555.33	545.866	527.648
32.3146	561.84	582.986	554.145
32.3276	553.329	553.171	585.343
32.3406	566.349	580.604	551.488
32.3536	534.919	621.629	538.231
32.3666	577.814	635.204	588.012
32.3796	621.643	645.237	568.988
32.3926	593.931	687.121	614.655
32.4056	655.175	740.713	611.764
32.4186	704.909	771.924	642.894
32.4316	763.925	809.477	662.911
32.4446	771	871.691	691.787
32.4576	851.369	947.406	733.543
32.4706	905.004	959.709	733.401
32.4836	1009.94	1007.28	784.894
32.4966	1074.73	1139.49	908.627
32.5096	1105.44	1146.69	1031.34
32.5226	1214.26	1226.9	1093.35
32.5356	1331.34	1301.52	1142.02
32.5486	1373.87	1294.34	1206.7
32.5616	1451.2	1326.67	1258.56
32.5746	1498.9	1361.02	1324.21
32.5876	1424.38	1345.05	1396.46
32.6006	1448.08	1312.33	1420.65
32.6136	1414.82	1241.41	1435.82
32.6266	1331.83	1197.21	1431.99
32.6396	1266.66	1135.33	1394.99
32.6526	1193.77	1121.44	1319.35
32.6656	1111.04	1026.65	1257.68
32.6786	988.63	942.879	1182.06
32.6916	897.324	886.979	1088.53
32.7046	841.893	822.029	1059.81
32.7176	816.68	719.112	986.105
32.7306	783.8	697.363	884.383
32.7436	729.601	650.162	807.858
32.7566	650.763	585.93	716.917
32.7696	584.194	581.399	680.854
32.7826	560.303	550.568	681.123
32.7956	561.031	537.518	637.057
32.8086	566.578	556.329	587.045
32.8216	541.441	526.473	584.78
32.8346	502.401	526.516	567.182
32.8476	491.966	529.571	544.273
32.8606	486.095	522.566	539.349
32.8736	491.573	496.387	526.388
32.8866	491.802	495.153	512.213
32.8996	489.322	498.088	498.825
32.9126	504.821	485.618	482.711
32.9256	511.972	493.056	479.974
32.9386	504.035	498.988	477.402
32.9516	485.822	507.82	494.07
32.9646	468.705	480.641	492.409
32.9776	468.673	448.607	460.22
32.9906	498.698	467.349	472.821
33.0036	489.073	452.916	487.076
33.0166	463.751	459.002	487.688
33.0296	476.751	516.421	505.315
33.0426	466.277	490.092	496.433
33.0556	470.991	468.611	473.21
33.0686	464.548	487.269	479.828
33.0816	473.569	484.68	475.487
33.0946	463.866	501.928	475.432
33.1076	473.042	472.646	485.024
33.1206	491.642	449.074	491.963
33.1336	478.464	457.964	479.683
33.1466	466.164	473.03	501.419
33.1596	485.701	465.835	487.271
33.1726	470.491	444.592	469.376
33.1856	452.011	451.394	441.019
33.1986	466.972	468.257	439.882
33.2116	472.917	470.081	456.171
33.2246	465.544	442.186	448.484
33.2376	492.354	478.45	479.028
33.2506	470.009	438.616	498.762
33.2636	448.506	458.044	457.46
33.2766	440.653	435.28	464.632
33.2896	438.937	458.605	456.769
33.3026	466.369	428.535	446.721
33.3156	466	439.023	489.315
33.3286	490.031	459.595	493.089
33.3416	454.926	464.295	460.729
33.3546	471.691	458.436	438.129
33.3676	450.473	466.866	445.311
33.3806	448.27	465.62	468.506
33.3936	473.304	415.793	466.248
33.4066	459.958	445.517	446.981
33.4196	467.712	461	464.642
33.4326	440.08	461	454.88
33.4456	445.798	457.037	501.663
33.4586	429.903	427.204	460.737
33.4716	451.602	449.527	474.683
33.4846	495.51	472.35	456.751
33.4976	466.226	444.605	443.47
33.5106	454.125	479.06	455.565
33.5236	426.87	478.433	480.203
33.5366	462.691	448.147	457.001
33.5496	478.171	427.662	457.354
33.5626	451.938	417.229	438.174
33.5756	448.935	428.467	465.863
33.5886	443.034	470.971	440.656
33.6016	478.677	440.279	457.824
33.6146	444.662	473.357	438.966
33.6276	416.807	450.692	437.609
33.6406	445.799	441.349	426.795
33.6536	409.898	421.022	422.479
33.6666	434.359	421.883	417.479
33.6796	433.206	440.63	399.128
33.6926	419.177	456.745	468.299
33.7056	398.856	453.442	436.175
33.7186	430.363	416.03	460.072
33.7316	437.567	422.702	418.508
33.7446	418.599	402.835	423.894
33.7576	473.549	434.878	445.796
33.7706	432.865	414.139	441.766
33.7836	387.507	427.042	420.65
33.7966	466.902	398.839	432.642
33.8096	419.748	404.652	415.166
33.8226	421.802	426.736	435.385
33.8356	400.628	403.378	452.241
33.8486	434.322	397	433.638
33.8616	463.022	431.08	411.423
33.8746	468.783	462.697	423.744
33.8876	424.955	442.727	466.233
33.9006	434.884	418.218	478.916
33.9136	425.437	394.178	443.307
33.9266	443.032	399.887	456.468
33.9396	451	436.254	462.129
33.9526	456.785	432.092	426.374
33.9656	438.317	426	436.379
33.9786	414.528	424.593	415.612
33.9916	421.174	426.08	420.58
34.0046	420.849	409.914	450.01
34.0176	420.021	430.287	436.663
34.0306	430.29	434.046	419.925
34.0436	451.341	422.463	428.514
34.0566	453.563	439.6	432.55
34.0696	442.394	440.859	414.651
34.0826	424.898	465.571	419.576
34.0956	394.897	456.371	435.915
34.1086	414.827	426.315	414.763
34.1216	416.8	412.653	409.92
34.1346	411.763	424.773	440.844
34.1476	417.426	421.643	425.329
34.1606	404.02	430.752	427.208
34.1736	400.653	428.258	460.333
34.1866	396.199	415.634	451.246
34.1996	417.402	425.553	416.526
34.2126	422.538	421.982	423.872
34.2256	408.118	378.542	437.369
34.2386	426.135	384.357	434.559
34.2516	436.536	430.403	424.466
34.2646	426.695	428.361	414.492
34.2776	418.1	400.798	425.519
34.2906	412.744	391.442	419.196
34.3036	406.269	417.298	418.314
34.3166	403	431.321	422.823
34.3296	400.388	423.435	397.654
34.3426	409.338	412.513	402.05
34.3556	411.041	406.973	430.254
34.3686	400.951	420.189	442.323
34.3816	424.914	434.036	416.704
34.3946	418.87	433.469	385.766
34.4076	408.792	404.268	408.247
34.4206	419.509	412.877	412.704
34.4336	382.22	407.204	426.74
34.4466	383.499	398.465	412.552
34.4596	413.513	387.471	394.68
34.4726	425.009	411.518	396.432
34.4856	378.396	395.581	432.969
34.4986	410.179	399.613	426.577
34.5116	408.858	395.071	388.088
34.5246	437	397.619	391.882
34.5376	427.872	430.425	424.558
34.5506	401.066	405.866	390.389
34.5636	389.405	395.121	412.08
34.5766	390.848	389.393	410.569
34.5896	422.499	408.129	409.102
34.6026	406.865	391.448	409.495
34.6156	402.132	404.356	375.716
34.6286	402.729	382.343	380.081
34.6416	413.647	373.042	407.368
34.6546	397.19	368.305	406.222
34.6676	384.645	403.016	385.608
34.6806	389.531	417	429.596
34.6936	418.061	408.335	429.273
34.7066	395.229	369.824	400.277
34.7196	385.964	413.485	420.18
34.7326	392.383	400.55	384.869
34.7456	396.414	381.125	404.754
34.7586	406.568	409.194	381.01
34.7716	402.314	386.588	386.16
34.7846	394.855	392.352	393.926
34.7976	383.782	397.485	414.629
34.8106	394.228	412.885	386.628
34.8236	408.492	383.592	414.605
34.8366	367.758	377.484	404.874
34.8496	365.155	388.539	383.677
34.8626	418.886	424.973	387.629
34.8756	414.311	356.41	388.905
34.8886	378.322	377.756	403.716
34.9016	414.955	350.034	380.488
34.9146	396.212	396.477	400.633
34.9276	375.442	397.979	393.87
34.9406	375.969	415.442	393.72
34.9536	407.65	393.941	417.199
34.9666	375.779	406.288	379.474
34.9796	390.907	373.187	407.099
34.9926	365.049	378.435	389.114
35.0056	392.421	393.711	386.662
35.0186	404.095	399.547	389.363
35.0316	368.118	387.406	356.608
35.0446	372.896	350.414	381.958
35.0576	384.557	383.828	397.225
35.0706	378.172	370.734	401.482
35.0836	383.879	402.395	404.511
35.0966	381.6	391.001	424.013
35.1096	361.679	413.201	388.823
35.1226	370.452	370.684	396.721
35.1356	386.943	382.325	383.945
35.1486	387.569	369.174	372.195
35.1616	390.201	384.208	429.037
35.1746	355.431	349.479	395.327
35.1876	388.927	366.317	403.199
35.2006	387.9	402.511	403.518
35.2136	361.941	393.505	390.242
35.2266	351.246	384.246	391.174
35.2396	382.595	384.482	379.099
35.2526	394	388.654	368.376
35.2656	365.883	392.884	405.89
35.2786	355	387.601	418.359
35.2916	365.517	345.036	381.423
35.3046	362.397	338.368	389.446
35.3176	354.231	349.131	401.925
35.3306	363.413	349.986	355.65
35.3436	383.551	370.166	367.602
35.3566	387.091	383.606	363.63
35.3696	384.358	368.96	356.481
35.3826	376.42	354.315	389.322
35.3956	365.161	381.465	375.906
35.4086	375.684	366.35	365.113
35.4216	373.564	379.91	400.957
35.4346	384.351	388.201	382.012
35.4476	369.644	377.418	368.615
35.4606	356.866	383.866	369.083
35.4736	354.691	378.318	386.758
35.4866	366.673	365.029	381.737
35.4996	367.441	360.458	361.547
35.5126	380.492	371.181	382.803
35.5256	383.189	379.955	398.682
35.5386	360.361	376.95	385.826
35.5516	362.037	401.139	389.198
35.5646	374.913	399.899	391.828
35.5776	393.071	389.865	397.239
35.5906	396.069	392.921	398.684
35.6036	364.166	389.815	393.286
35.6166	364.012	427.841	390.806
35.6296	383.251	434.831	399.304
35.6426	398.292	412.433	418.612
35.6556	436.963	427.392	402.118
35.6686	424.879	452.787	412.216
35.6816	421.769	464.631	431.368
35.6946	450.213	478.264	457.664
35.7076	449	481.026	454.877
35.7206	465.442	466.495	434.643
35.7336	479.541	479.913	446.578
35.7466	471.923	509.615	462.656
35.7596	506.159	516.963	465.983
35.7726	520.676	508.028	487.239
35.7856	541.018	527.574	502.643
35.7986	561.487	501.518	507.458
35.8116	548.09	494.865	532.575
35.8246	526.468	509.051	528.124
35.8376	508.615	472.312	541.199
35.8506	485.274	456.353	536.359
35.8636	490.762	452.794	548.879
35.8766	490.506	451.945	538.519
35.8896	452.468	445.936	489.372
35.9026	452.774	449.131	482.886
35.9156	432.704	421.681	466.502
35.9286	418.522	397.084	442.689
35.9416	443.13	407.285	445.954
35.9546	424.977	394.657	413.747
35.9676	394.704	416.519	398.935
35.9806	392.154	401.589	361.006
35.9936	398.073	361.669	368.237
[truncated: 1,077 more rows]

## Sheet: figure 3c
10.0066	587	540	579.817
10.0196	526.605	581.583	545.66
10.0326	532.861	528.091	520.765
10.0456	524.268	526.03	511.882
10.0586	548.008	507.754	520.986
10.0716	534.744	545.016	511.683
10.0846	513.31	483.989	537.697
10.0976	540.847	508.847	525.399
10.1106	558.651	572.682	515.206
10.1236	527.215	519.715	533.776
10.1366	543.817	552.733	535.906
10.1496	521.947	529.384	518.327
10.1626	538.381	531.286	527.171
10.1756	503.547	528.516	516.415
10.1886	526.416	550.388	541.552
10.2016	533.553	550.595	504.776
10.2146	536.524	523.921	493.455
10.2276	517.88	534.795	501.351
10.2406	542.749	513.358	500.377
10.2536	505.992	529.91	511.11
10.2666	529.665	550.23	508.74
10.2796	549.874	519.96	525.434
10.2926	537.366	497.711	522.747
10.3056	570.818	521.013	554.63
10.3186	559.144	535.095	537.976
10.3316	548.24	539.256	522.657
10.3446	541.064	506.609	530.871
10.3576	559.499	524.284	532.483
10.3706	520.781	530.667	518.848
10.3836	552.145	524.014	527.745
10.3966	550.93	532.535	505.5
10.4096	533.691	516.92	503.259
10.4226	540.237	531.887	502.271
10.4356	495.23	518.115	484.263
10.4486	502.144	529.192	519.816
10.4616	512.778	539.042	523.408
10.4746	524.784	527.715	523.816
10.4876	550.72	530.86	501.752
10.5006	510.541	527.279	530.98
10.5136	504.521	523.839	508.639
10.5266	514.572	503.891	503.088
10.5396	527.609	496.525	516.912
10.5526	537.833	499.25	534.208
10.5656	535.853	492.84	508.438
10.5786	531.619	500.268	511.328
10.5916	490.809	515.088	520.776
10.6046	479.025	509.129	473.943
10.6176	504.072	515.476	522.816
10.6306	513.047	520.62	489.858
10.6436	510.917	516.597	492.131
10.6566	491.372	514.457	506.068
10.6696	484.385	498.133	509.089
10.6826	498.356	487	488.528
10.6956	504.896	504.068	485.984
10.7086	500.501	509.074	466.321
10.7216	517.076	485.732	495.099
10.7346	530.003	495.663	479.054
10.7476	501.746	515.09	507.22
10.7606	510.103	507.453	487.278
10.7736	525.635	495.708	486.45
10.7866	525.163	489.261	501.727
10.7996	538.895	490.289	503.538
10.8126	516.84	478.076	511.308
10.8256	500.874	479.499	513.577
10.8386	518.234	489.19	524
10.8516	548.326	499.746	490.953
10.8646	537.983	507.858	504.45
10.8776	492.625	515.084	511.732
10.8906	488.409	532.314	498.483
10.9036	509.054	503.792	505.049
10.9166	512.803	512.134	526.614
10.9296	531.91	525.451	513.781
10.9426	527.151	491.141	520.362
10.9556	493.784	526.329	499.713
10.9686	527.343	560.817	496.526
10.9816	528.186	507.303	500.528
10.9946	541.918	548.213	527.764
11.0076	511.472	545.561	509.06
11.0206	518.878	510.253	497.766
11.0336	537.055	501.781	514.333
11.0466	533.299	525.669	519.167
11.0596	536.971	515.085	529.046
11.0726	507.268	531.613	493.896
11.0856	539.529	499.941	490.334
11.0986	535.505	526.664	538.107
11.1116	507.385	539.832	509.107
11.1246	533.494	509.506	547.638
11.1376	546.085	499.376	510.612
11.1506	532.985	523.956	528.086
11.1636	520.505	502.766	520.74
11.1766	485.42	505.922	488.429
11.1896	537.253	540.399	483.84
11.2026	517.078	481.266	491.263
11.2156	475.537	506.081	463.106
11.2286	470.74	521.154	485.37
11.2416	481.975	547.213	485.677
11.2546	500.658	485.285	490.534
11.2676	551.635	491.188	500.754
11.2806	491.718	495.116	501.727
11.2936	516.575	464.566	487.814
11.3066	493.186	495.829	499.536
11.3196	516.948	474.047	501.438
11.3326	502.181	511.541	488.617
11.3456	546.01	521.78	494.813
11.3586	506.341	522.968	508.164
11.3716	527.038	499.046	486.88
11.3846	503.346	482.828	488.627
11.3976	517.013	494.198	483.852
11.4106	499.432	487.573	500.803
11.4236	516.369	469.549	480.998
11.4366	507.097	502.525	491.505
11.4496	499.71	515.885	509.741
11.4626	490.113	453.902	515.045
11.4756	503.06	460.939	478.462
11.4886	525.853	446.492	473.742
11.5016	486.053	455.166	492.923
11.5146	479.849	452.755	494.008
11.5276	526.989	468.782	470.089
11.5406	493.712	488.583	474.752
11.5536	498.927	478.073	512.385
11.5666	499.572	479.047	512.22
11.5796	477.416	467.21	463.999
11.5926	497.263	466.368	494.843
11.6056	492.307	460.764	468.047
11.6186	454.366	488.246	475.956
11.6316	455.396	511.435	456.236
11.6446	495.74	459.016	461.294
11.6576	519.838	446.659	507.205
11.6706	510.861	430.751	465.712
11.6836	468.559	467.921	494.348
11.6966	478.143	486.42	465.296
11.7096	469.795	412.781	439.116
11.7226	466.832	456.928	495.557
11.7356	466.959	495.762	481.884
11.7486	492.146	491.966	486.636
11.7616	512.926	492.302	502.143
11.7746	524.807	479.688	503.365
11.7876	493.124	484.813	491.423
11.8006	493.183	473.709	491.934
11.8136	492.584	450.584	455.84
11.8266	470.339	479.042	464.453
11.8396	474.221	497.793	447.619
11.8526	467.633	462.493	463.194
11.8656	456.419	453.366	469.827
11.8786	459.998	468.712	460.608
11.8916	466.929	470.194	451.021
11.9046	485.438	468.551	467.822
11.9176	494.751	463.586	463.285
11.9306	482.433	487.701	485.142
11.9436	488.083	495.788	490.813
11.9566	483.092	455.952	454.815
11.9696	474.028	441.529	494.314
11.9826	471.672	470.656	477.169
11.9956	458.109	483.326	454.753
12.0086	460.664	471.64	461.735
12.0216	474.855	456.525	477.1
12.0346	477.218	450.138	455.615
12.0476	454.85	458.673	456.485
12.0606	452.994	473.426	467.015
12.0736	458.373	481.485	426.156
12.0866	446.073	465.062	447.205
12.0996	448.535	463.17	456.327
12.1126	456.555	467.385	441.089
12.1256	475.015	489.209	426.349
12.1386	451.964	493.391	476.432
12.1516	473.61	484.283	454.252
12.1646	497.529	456.591	446.424
12.1776	491.31	419.971	465.487
12.1906	475.326	427.325	478.976
12.2036	480.044	456.986	460.423
12.2166	455.626	467.785	460.029
12.2296	459.123	444.033	466.244
12.2426	453.439	452.76	469.587
12.2556	444.723	472.873	454.81
12.2686	469.495	500.965	450.014
12.2816	439.607	466.1	475.021
12.2946	489.551	461.805	457.577
12.3076	493.419	479.094	468.186
12.3206	464.816	483.035	450.291
12.3336	433.074	429.522	461.299
12.3466	428.625	424.485	426.861
12.3596	475.408	467.285	438.806
12.3726	477.777	480.7	454.154
12.3856	473.447	462.579	447.961
12.3986	441.394	449.1	416.291
12.4116	445.863	472.411	437.083
12.4246	432.683	450.332	432.962
12.4376	430.84	482.543	429.83
12.4506	489.616	464.904	456.887
12.4636	454.875	444.501	466.37
12.4766	454.574	442.951	461.909
12.4896	462.355	459.677	466.734
12.5026	488.627	472.956	439.058
12.5156	464.64	461.385	480.633
12.5286	450.601	444.075	446.105
12.5416	462.17	443.762	474.863
12.5546	518.41	426.939	456.444
12.5676	456.275	443.045	465.38
12.5806	442.062	444.814	457.673
12.5936	469.523	467	448.683
12.6066	413.14	466.72	423.865
12.6196	422.213	449.028	442.563
12.6326	459.836	453.978	439.672
12.6456	426.484	445.128	475.919
12.6586	478.696	427.435	445.913
12.6716	496.421	459.842	463.264
12.6846	472.144	438.056	454.747
12.6976	484.245	433.216	481.133
12.7106	413.852	426.447	470.898
12.7236	435.861	444.525	437.284
12.7366	467.322	448.749	427.638
12.7496	464.562	461.69	438.88
12.7626	454.139	451.346	449.333
12.7756	453	445.567	452.676
12.7886	414.428	474.805	439.98
12.8016	448.868	492.001	457.239
12.8146	437.864	483.719	438.145
12.8276	429.072	431.188	417.464
12.8406	443.065	416.141	435.29
12.8536	422.844	436.502	452.655
12.8666	476.831	454.073	445.204
12.8796	456.906	444.085	464.15
12.8926	439.433	420.272	455.911
12.9056	449.597	459.09	463.667
12.9186	461.551	457.784	448.892
12.9316	438.673	406.416	441.387
12.9446	447.666	441.241	408.379
12.9576	427.58	448.776	430.121
12.9706	424.164	459.279	454.925
12.9836	432.55	475.645	410.086
12.9966	442.179	454.157	450.554
13.0096	442.168	448.248	448.89
13.0226	460.545	443.718	443.407
13.0356	461.431	463.019	440.46
13.0486	451.896	456.724	431.356
13.0616	457.687	427.616	453.932
13.0746	462	441.358	461.572
13.0876	460.703	450.758	441.81
13.1006	447.869	444.531	425.496
13.1136	456.086	431.943	446.263
13.1266	445.203	463.737	436.025
13.1396	454.914	468.738	436.33
13.1526	460.018	446.82	460.134
13.1656	446.345	460.022	430.412
13.1786	457.211	460.684	433.916
13.1916	444.531	436.774	456.924
13.2046	437.182	423.764	443.677
13.2176	436.115	451.656	415.76
13.2306	460.895	443.105	442.142
13.2436	444.535	427.704	441.166
13.2566	423.699	442.636	426.731
13.2696	428.772	452.114	404.368
13.2826	424.494	454.503	444.358
13.2956	449.138	437.779	464.887
13.3086	466.52	430.716	444.93
13.3216	471.168	429.543	446.751
13.3346	459.524	431.497	456.63
13.3476	447.999	470.198	444.412
13.3606	460.76	484.278	431.193
13.3736	452.677	434.612	459.26
13.3866	446.564	408.766	461.042
13.3996	462.334	431.154	421.493
13.4126	461.993	437.998	436.013
13.4256	450.39	436.562	418.956
13.4386	429.691	423.78	440.973
13.4516	419.459	412.712	447.312
13.4646	455.59	442.492	417.798
13.4776	453.015	450.843	428.912
13.4906	466	440.569	429.94
13.5036	454.088	428.029	453.22
13.5166	442.839	419.037	459.617
13.5296	467.2	416.689	449.576
13.5426	456.784	429.551	427.691
13.5556	445.253	443.527	440.289
13.5686	436.499	411.408	462.796
13.5816	424.186	439.085	450.162
13.5946	435.595	438.601	405.458
13.6076	456.394	437.049	416.472
13.6206	410.765	461.966	421.977
13.6336	440.804	461.293	445.981
13.6466	467.117	438.799	457.897
13.6596	456.576	412.956	435.269
13.6726	446.116	446.366	441.08
13.6856	417.912	435.264	455.3
13.6986	444.087	449.546	422.871
13.7116	434.615	452.861	452.667
13.7246	448.431	451.647	404.375
13.7376	433.198	425.218	422.525
13.7506	445.874	431.43	439.403
13.7636	422.02	429.06	436.676
13.7766	461.996	438.696	423.553
13.7896	425.306	460.365	437.214
13.8026	470.379	474.174	430.966
13.8156	434.267	436.174	444.428
13.8286	470.201	477.828	443.673
13.8416	409.865	485.979	439.364
13.8546	458.874	472.433	424.364
13.8676	456.841	466.123	436.133
13.8806	453.655	502.878	439.908
13.8936	446.498	479.263	454.993
13.9066	461.396	515.72	458.028
13.9196	478.013	503.197	468.697
13.9326	479.059	444.073	468.709
13.9456	495.89	464.864	462.358
13.9586	476.328	464.016	475.602
13.9716	469.184	483.474	471.267
13.9846	464.181	452.195	459.722
13.9976	493.569	485.339	467.462
14.0106	466.682	524.757	451.93
14.0236	451.924	529.802	468.869
14.0366	465.785	519.835	455.503
14.0496	440.489	590.305	450.351
14.0626	518.477	533.703	461.914
14.0756	474.235	586.025	500.936
14.0886	508.682	614.226	489.234
14.1016	479.896	582.896	502.145
14.1146	515.634	562.438	502.35
14.1276	521.145	632.643	541.022
14.1406	514.242	673.72	522.829
14.1536	558.913	695.696	534.885
14.1666	544.079	755.915	525.711
14.1796	540.63	745.997	555.262
14.1926	565.956	816.672	526.813
14.2056	543.377	823.074	550.021
14.2186	539.926	882.029	565.661
14.2316	558.831	930.785	570.868
14.2446	585.429	965.256	577.581
14.2576	598.799	1040.23	623.186
14.2706	612.182	1097.78	604.754
14.2836	657.927	1167.37	631.273
14.2966	670.823	1145.19	671.368
14.3096	715.806	1303.63	702.443
14.3226	748.116	1352.53	763.878
14.3356	788.098	1431.68	800.109
14.3486	855.132	1509.1	838.376
14.3616	927.674	1645.3	887.841
14.3746	939.01	1726.65	933.437
14.3876	1031.43	1779.68	1019.55
14.4006	1103.68	1903.76	1123.83
14.4136	1253.72	2007.09	1216.06
14.4266	1333.63	2149.26	1315.58
14.4396	1428.32	2301.84	1406.53
14.4526	1555.54	2420.72	1506.81
14.4656	1640.57	2586.91	1648.54
14.4786	1875.11	2790.28	1865.22
14.4916	2170.97	2919.99	2047.96
14.5046	2430.09	3079.41	2318.35
14.5176	2713.87	3255.09	2607.42
14.5306	3073.83	3511.65	2929.1
14.5436	3449.6	3860.53	3291.24
14.5566	3877.12	4054.1	3730.19
14.5696	4412.47	4215.46	4207.6
14.5826	5093.83	4574.9	4788.47
14.5956	5879.96	4877.61	5406.05
14.6086	6664.62	5119.24	6097.75
14.6216	7435.35	5455.42	6750.99
14.6346	8156.28	5613.76	7429.36
14.6476	8862.1	5733.07	7971.65
14.6606	9493.83	6022.6	8446.22
14.6736	9876.72	6243.75	8762
14.6866	10073.6	6290.06	8832.76
14.6996	9932.82	6247.8	8690.76
14.7126	9320.41	6224.96	8375
14.7256	8709.85	6111.04	7865.7
14.7386	8003.1	6045.75	7182.84
14.7516	7032.02	5935.06	6471.85
14.7646	6156.09	5649.05	5703.59
14.7776	5249.53	5390.08	4948.71
14.7906	4438.86	4999.32	4211.04
14.8036	3652.46	4636.77	3532.32
14.8166	3066.86	4283.98	2951.45
14.8296	2447.24	3884.86	2427.07
14.8426	1981.52	3410.16	2043.26
14.8556	1618.36	2982.02	1706.12
14.8686	1450.32	2589.92	1440.82
14.8816	1229.52	2242.47	1259.65
14.8946	1016.39	1922.08	1068.26
14.9076	960.776	1610.51	967.839
14.9206	895.071	1437.84	877.026
14.9336	790.647	1286.63	820.881
14.9466	715.671	1113.95	770.952
14.9596	689.564	1026.94	667.008
14.9726	699.032	920.048	656.801
14.9856	614.207	804.426	663.89
14.9986	604.099	724.265	592.832
15.0116	643.628	746.142	597.664
15.0246	571.72	712.271	572.793
15.0376	579.077	650.198	548.838
15.0506	550.853	613.589	575.856
15.0636	569.664	551.945	534.139
15.0766	575.967	564.136	546.509
15.0896	508.639	531.139	549.803
15.1026	507.878	572.686	509.92
15.1156	520.587	547.206	488.062
15.1286	501.99	556.641	518.758
15.1416	527.804	537.513	494.768
15.1546	483.68	476.062	474.78
15.1676	527.984	491.886	482.293
15.1806	466.407	519.37	464.002
15.1936	474	488.098	437.267
15.2066	473.285	466.565	454.681
15.2196	450.979	453.592	467.121
15.2326	450.011	481.18	488.605
15.2456	451.042	496.936	452.771
15.2586	482.724	448.422	441.442
15.2716	444.723	460.759	440.211
15.2846	444.972	435.74	426.084
15.2976	420.959	435	444.555
15.3106	412.386	431.193	427.504
15.3236	391.281	454.544	419.769
15.3366	458.957	425.249	425.195
15.3496	436.342	435.907	421.427
15.3626	465.92	416.936	436.721
15.3756	447.35	444.769	427.075
15.3886	427.157	442.647	451.126
15.4016	432.058	417.297	400.159
15.4146	424.277	455.871	412.498
15.4276	376.43	419.742	408.157
15.4406	399.689	415.557	408.219
15.4536	428.592	421.055	417.696
15.4666	422.176	390.36	427.336
15.4796	439.745	425.135	411.683
15.4926	400.922	433.187	397.018
15.5056	421.509	411.323	412.324
15.5186	428.207	410.758	391.58
15.5316	409.208	440.189	386.6
15.5446	399.361	408.572	430.818
15.5576	396.474	400.053	390.678
15.5706	426.13	428.87	409.938
15.5836	423.363	411.983	387.353
15.5966	424.867	401.533	428.908
15.6096	431.341	417.64	423.091
15.6226	428.719	411.156	416.213
15.6356	398.151	389.816	418.158
15.6486	408.893	425.317	390.375
15.6616	399.854	417.332	399.732
15.6746	411.89	420.499	417.406
15.6876	390.13	406.754	401.69
15.7006	397.545	399.27	397.924
15.7136	415.797	422.256	404.008
15.7266	392.364	422.585	381.181
15.7396	385.74	430.358	400.369
15.7526	425.403	417.498	405.532
15.7656	428.867	378.01	399.976
15.7786	418.783	382.402	415.76
15.7916	387.848	391.154	398.447
15.8046	371.321	399.642	417.784
15.8176	404.236	415.777	404.188
15.8306	419.342	427.658	386.099
15.8436	409.641	405.756	430.177
15.8566	393.696	394.769	387.036
15.8696	378.8	395.024	384.813
15.8826	373.97	407.635	381.335
15.8956	394.723	410.823	387.252
15.9086	431.353	408.363	388.425
15.9216	422.732	408.925	409.158
15.9346	396.049	400.656	389.931
15.9476	401.517	403.345	401.583
15.9606	424.945	412.123	407.305
15.9736	430.184	400.478	404.862
15.9866	413	404.652	422.789
15.9996	404.909	431.728	436.202
16.0126	410.22	407.734	422.695
16.0256	415.137	410.663	402.317
16.0386	401.278	410.07	432.677
16.0516	418.069	415.327	396.119
16.0646	393.556	398.772	401.441
16.0776	375.582	403.407	396.957
16.0906	398.516	388.436	391.179
16.1036	406.133	387.889	430.895
16.1166	434.558	393.616	435.714
16.1296	406.774	391.165	430.991
16.1426	405.817	411.8	428.659
16.1556	436.816	420	415.085
16.1686	442.081	410.798	424.857
16.1816	398.27	392.156	391.226
16.1946	384.845	398.061	402.464
16.2076	381.478	377.243	386.971
16.2206	395.829	352.771	379.305
16.2336	379.978	413.922	385.636
16.2466	392.407	420.288	394.624
16.2596	405.724	371.181	384.279
16.2726	384.914	371.958	403.833
16.2856	402.528	399.075	378.966
16.2986	411.85	400.281	369.674
16.3116	397.065	379.569	391.91
16.3246	397.29	404.8	376.136
16.3376	362.539	394.196	395.918
16.3506	387.315	415.79	388.528
16.3636	375.516	411.86	363.822
16.3766	391.243	370.109	397.74
16.3896	398.872	401.487	404.836
16.4026	396.227	396.818	399.605
16.4156	385.816	385.401	398.284
16.4286	409.885	368.329	402.739
16.4416	416.319	406.319	435.403
16.4546	402.299	391.199	446.58
16.4676	441	416.108	418.424
16.4806	437.948	402.122	419.012
16.4936	389.341	372.049	393.805
16.5066	395.728	374.515	414.961
16.5196	390.649	411.479	408.127
16.5326	445.126	393.886	419.645
16.5456	400.145	387.891	409.323
16.5586	415.987	376.01	419.047
16.5716	394.237	409.634	401.084
16.5846	407.71	391.393	386.246
16.5976	361.469	391.969	410.499
16.6106	387.825	443.811	400.915
16.6236	376.656	396.624	413.298
16.6366	370.362	407.155	369.779
16.6496	388.594	416.367	400.1
16.6626	401.037	386.647	399.366
16.6756	380.163	389.459	398.888
16.6886	415.797	386.4	414.69
16.7016	409.32	386	395.061
16.7146	402.719	371.919	418.162
16.7276	385.467	365.649	400.378
16.7406	387.301	367.581	391.676
16.7536	395.653	354.395	383.586
16.7666	416.329	411.668	419.041
16.7796	423.322	420.509	410.493
16.7926	414.153	369.125	396.636
16.8056	377.953	401.774	407.021
16.8186	390.018	359.153	375.996
16.8316	388.674	353.908	364.419
16.8446	386.219	358.343	383.746
16.8576	406.045	383.67	392.629
16.8706	386.886	417.636	398.301
16.8836	378.249	373.423	387.904
16.8966	383.188	370.082	400.74
16.9096	395.969	388.894	395.699
16.9226	397.836	392.557	409.315
16.9356	396.289	414.054	381.529
16.9486	397.403	385.821	404.758
16.9616	405.607	392.13	400.049
16.9746	381.053	395.865	388.736
16.9876	378.076	404.419	389.921
17.0006	386.309	410.662	387.623
17.0136	391.911	394.051	411.094
17.0266	408.123	382.432	374.515
17.0396	394.511	385.424	387.565
17.0526	375.157	382.401	388.086
17.0656	391.202	394.305	407.917
17.0786	394.966	394.966	393.743
17.0916	401.439	375.376	364.995
17.1046	399.516	384.637	378.221
17.1176	404.022	400.29	412.405
17.1306	375.307	408.188	395.729
17.1436	368.106	412.447	387.425
17.1566	391.97	406.03	388.779
17.1696	398.598	387.147	386.79
17.1826	396.34	386.504	370.439
17.1956	400.694	402.13	411.004
17.2086	400.957	401.97	385.293
17.2216	398.931	416.725	404.177
17.2346	396.752	420.088	378.53
17.2476	383.794	394.428	383.813
17.2606	406.728	384.147	404.756
17.2736	420.502	391.975	415.029
17.2866	421.837	404.887	418.605
17.2996	448.664	397.328	400.016
17.3126	417.156	403.794	438.302
17.3256	391.93	406.899	399.708
17.3386	411.653	380.231	405.764
17.3516	405.032	395.241	415.3
17.3646	396.975	412.152	393.413
17.3776	409.778	403.152	387.686
17.3906	388.087	390.098	409.288
17.4036	400.356	404.667	392.809
17.4166	430.623	414.311	369.158
17.4296	407.938	417.347	423.31
17.4426	380.329	412.698	432.8
17.4556	409.774	387.516	387.184
17.4686	413.736	396.046	405.468
17.4816	404.295	398.875	398.703
17.4946	403.007	397.543	386.731
17.5076	393.053	416.801	396.677
17.5206	387.947	414.974	381.939
17.5336	410.51	419.88	408.286
17.5466	410.039	393.913	406.639
17.5596	407.292	369.941	392.348
17.5726	411.243	377.955	415.1
17.5856	394.244	398.66	390.475
17.5986	408.374	409.536	375.22
17.6116	378.127	408.014	397.148
17.6246	399.163	430.425	400.849
17.6376	433.595	383.649	388.567
17.6506	421.367	383.657	406.234
17.6636	399.23	395.738	417.109
17.6766	426.583	414.396	420.678
17.6896	393.078	404.456	399.383
17.7026	416.48	401.378	434.541
17.7156	402.83	400.402	406.405
17.7286	428.179	374.274	400.822
17.7416	396.77	387.694	386.755
17.7546	402.36	412.396	420.149
17.7676	388.284	406.993	398.376
17.7806	425.076	418.801	376.277
17.7936	385.47	413.965	380.697
17.8066	408.974	379.767	412.078
17.8196	388.11	376.284	380.222
17.8326	391.402	409.518	386.506
17.8456	406.084	392.59	384.579
17.8586	411.09	426.841	399.717
17.8716	423.961	404.069	406.251
17.8846	439.793	403.013	435.561
17.8976	434.137	385.411	445.831
17.9106	405.95	387.902	446.011
17.9236	443.293	395.659	418.831
17.9366	426.052	382.736	411.715
17.9496	421.25	419.499	411.283
17.9626	391.318	416.435	417.284
17.9756	400.012	393.059	402.16
17.9886	398.277	392.815	398.082
18.0016	414.16	420.831	396.462
18.0146	384.925	412.458	379.602
18.0276	402.948	381.15	427.054
18.0406	410.34	378.736	429.988
18.0536	416.149	413.324	428.784
18.0666	428.026	425.785	397.109
18.0796	398.985	398.5	399.108
18.0926	380.575	393	404.895
18.1056	408.281	383.179	423.629
18.1186	414.192	406.871	417.201
18.1316	433.964	401.82	390.243
18.1446	412.186	402.155	391.893
18.1576	432.255	392.877	387.272
18.1706	408.48	380.006	415.534
18.1836	420.248	391.419	428.189
18.1966	435.987	431.201	405.731
18.2096	425.698	414.917	412.296
18.2226	404.231	411.562	419.198
18.2356	408.069	421.192	389.382
18.2486	413.419	412.652	391.523
18.2616	407.706	396.111	421.396
18.2746	421.546	423.402	403.948
18.2876	399.782	424.41	396.47
18.3006	418.139	428.713	384.386
18.3136	400.358	432.021	404.391
18.3266	392.746	429.701	408.425
18.3396	421.033	406.607	436.22
18.3526	428.961	424.234	437.133
18.3656	422.28	425.881	421.815
18.3786	424.88	403.189	418.431
18.3916	446.003	419.605	437.548
18.4046	433.802	418.884	409.149
18.4176	417.58	416.865	409.074
18.4306	410.015	413.163	440.993
18.4436	423.615	421.252	419.733
18.4566	437.899	427.944	429.917
18.4696	431.594	428.946	444.886
18.4826	411.611	433.469	408.445
18.4956	403.728	413.212	434.535
18.5086	410.022	402.662	388.55
18.5216	417.512	410	435.692
18.5346	418.108	414.419	417.013
18.5476	416.329	440.166	415.406
18.5606	418.173	445.097	406.594
18.5736	406.237	425.461	438.76
18.5866	408.636	424.195	397.977
18.5996	433.268	426.414	389.133
18.6126	435.077	412.585	420.097
18.6256	420.735	405.968	412.261
18.6386	419.412	420.887	420.859
18.6516	427.632	407.41	398.903
18.6646	439.392	417.268	443.159
18.6776	427.782	414.018	442.5
18.6906	413.95	399.322	415.799
18.7036	420.742	403.122	424.257
18.7166	415.352	397.689	398.296
18.7296	435.502	413.763	412.912
18.7426	447.088	419.007	427.63
18.7556	390.81	409.843	435.886
18.7686	392.933	408.059	397.992
18.7816	413.371	411.063	387.544
18.7946	405	383.116	370.575
18.8076	400.761	404.913	417.291
18.8206	405.27	397.454	407.309
18.8336	443.898	414.102	417.622
18.8466	443.057	416.966	429.656
18.8596	449.984	410.186	441.746
18.8726	415.913	417	432.092
18.8856	391.354	423.023	421.762
18.8986	416.181	438.032	411.542
18.9116	432.294	416.406	426.194
18.9246	404.84	422.832	416.854
18.9376	406.602	444.1	420.57
18.9506	435.306	445.011	427.328
18.9636	436.088	426.981	402.008
18.9766	452.238	433.69	447.312
18.9896	424.276	445.586	408.908
19.0026	414.134	454.044	409.822
19.0156	413.39	415.811	416.147
19.0286	408.266	461.38	414.908
19.0416	450.552	438.296	438.489
19.0546	396.505	414.247	415.297
19.0676	411.252	407.757	423.075
19.0806	414.817	418.227	382.278
19.0936	423.971	444.071	427.073
19.1066	408.674	420.296	392.934
19.1196	403.8	492.243	419.426
19.1326	421.035	432.724	407.136
19.1456	422.517	424.409	405.934
19.1586	442.691	401.22	426.645
19.1716	422.053	416.091	432.187
19.1846	432.943	434.902	429.242
19.1976	454.668	418.256	429.422
19.2106	418.925	391.675	406.818
19.2236	443.092	405.476	433.38
19.2366	457.372	398.359	431.454
19.2496	418.3	423.522	420.841
19.2626	431.9	413.776	432.587
19.2756	424.671	428.732	430.771
19.2886	456.957	389.719	417.312
19.3016	438.267	442.144	462.662
19.3146	447.643	422.922	425.81
19.3276	412.686	439.486	445.175
19.3406	450.038	436.745	423.658
19.3536	439.549	418.683	449.614
19.3666	417.313	453.661	437.967
19.3796	483.373	443.08	448.459
19.3926	443.326	446.689	442.089
19.4056	432.174	446.348	464.65
19.4186	419.756	434.572	440.433
19.4316	446.028	427.968	433.948
19.4446	447.425	437.353	447.574
19.4576	435.776	442.359	442.202
19.4706	455.52	480.275	461.672
19.4836	420.601	444.235	440.469
19.4966	430.702	441.351	415.305
19.5096	458.163	447.24	448.199
19.5226	444.368	428.104	421.219
19.5356	427.55	439.174	415.645
19.5486	422.566	444.566	439.716
19.5616	426.95	441.172	435.529
19.5746	473.62	445.577	456.813
19.5876	475.131	434.942	451.881
19.6006	434.488	418.84	456.51
19.6136	459.045	424.679	449.332
19.6266	440.208	425.398	462.256
19.6396	446.55	431.418	443.224
19.6526	452.711	427.073	436.527
19.6656	450.511	410.073	447.831
19.6786	464.974	415.974	461.435
19.6916	467.529	444.668	461.835
19.7046	474.763	429.298	482.324
19.7176	465.535	427.053	482.458
19.7306	458.625	448.828	455.703
19.7436	463.705	428.159	482.234
19.7566	460.534	415.932	463.783
19.7696	446.033	417.517	428.79
19.7826	417.078	418.384	437.097
19.7956	434.881	427.228	446.103
19.8086	463.407	453.299	431.303
19.8216	470.665	442.463	449.948
19.8346	456.559	435.939	459.747
19.8476	452.553	452.179	451.832
19.8606	459.591	431.549	480.43
19.8736	450.159	438.166	446.261
19.8866	472.067	454.114	457.943
19.8996	466.298	453.635	438.181
19.9126	442.588	451.142	463.164
19.9256	435.117	447.591	424.09
19.9386	433.29	478.936	450.663
19.9516	446.489	481.757	438.768
19.9646	434.591	435.622	408.93
19.9776	451.844	420.077	448.538
19.9906	441.257	434.444	440.055
20.0036	445.975	426.63	416.245
20.0166	489.569	429.238	452.397
20.0296	425.958	451.096	406.77
20.0426	387.979	477.94	443.466
20.0556	429.892	466.059	421.82
20.0686	453.601	454	426.781
20.0816	463.825	453.069	449.427
20.0946	469.09	472.321	452.397
20.1076	444.548	494.415	433.936
20.1206	445.768	423.915	444.39
20.1336	455.836	417.082	424.406
20.1466	454.43	430.163	443.706
20.1596	462.989	455.741	429.588
20.1726	457.982	446	476.243
20.1856	475.152	450.155	469.66
20.1986	468.278	469.081	484.823
20.2116	492.771	482.78	476.075
20.2246	465.619	467	471.549
20.2376	470.443	474.646	440.081
20.2506	444.86	503.013	433.809
20.2636	505.833	480.889	466.034
20.2766	470.675	471.49	447.557
20.2896	441.94	513.883	454.562
20.3026	434.443	450.529	449.161
20.3156	426.185	471.419	446.531
20.3286	441.301	432.259	440.833
20.3416	486.959	466.465	441.615
20.3546	439.453	493.287	446.182
20.3676	511.702	484.15	474.805
20.3806	486.704	460.592	462.833
20.3936	460.64	512.577	471.902
20.4066	456.373	520.124	461.735
20.4196	463.463	523.671	467.806
20.4326	489.535	551.504	458.086
20.4456	479.421	494.514	500.45
20.4586	492.786	480.921	485.453
20.4716	526.398	520.737	487.634
20.4846	479.052	500.089	505.619
20.4976	498.854	533.752	496.677
20.5106	495.069	528.103	478.536
20.5236	514.457	506.597	506.799
20.5366	433.151	523.333	473.636
20.5496	491.946	536.389	481.815
20.5626	512.919	553.976	505.491
20.5756	568.124	573.663	536.112
20.5886	531.377	514.066	546.526
20.6016	573.666	532.746	539.51
20.6146	584.324	574.75	546.465
20.6276	566.237	585.254	533.247
20.6406	571.068	584.233	561.07
20.6536	595.588	561.286	596.784
20.6666	611.092	614.141	566.9
20.6796	607.023	637.514	628.181
20.6926	615.283	619.747	603.818
20.7056	647.856	641.018	604.418
20.7186	689.433	571.838	646.382
20.7316	689.673	558.442	641.696
20.7446	705.692	600.817	692.295
20.7576	747.33	615.766	709.85
20.7706	743.666	634.255	740.509
20.7836	769.428	626.609	747.157
20.7966	821.576	645.935	777.596
20.8096	853.864	706.574	780.479
20.8226	856.277	655.493	855.641
20.8356	910.104	659.185	851.56
20.8486	907.531	687.845	832.488
20.8616	933.314	681.417	871.22
20.8746	943.475	692.919	875.639
20.8876	936.44	751.432	844.06
20.9006	882.617	726.042	867.07
20.9136	852.248	704.675	831.891
20.9266	872.284	738.928	803.612
20.9396	855.165	748.791	790.57
20.9526	798.693	758.554	750.473
20.9656	748.038	809.849	711.837
20.9786	692.589	777.447	694.878
20.9916	679.466	748.541	625.396
21.0046	642.387	742.308	637.029
21.0176	602.084	715.147	614.18
21.0306	561.776	724.435	580.374
21.0436	535.544	732.937	538.243
21.0566	526.208	701.528	537.934
21.0696	515.439	690.342	533.814
21.0826	542.133	665.867	502.956
21.0956	515.445	624.448	507.6
21.1086	461.052	618.895	495.704
21.1216	465.911	629.099	475.147
21.1346	492.182	618.831	491.3
21.1476	499.544	562.301	474.236
21.1606	503.707	518	490.119
21.1736	529.302	505.605	500.701
21.1866	516.991	492.467	488.704
21.1996	474.035	513.103	490.68
21.2126	481.114	529.848	492.877
21.2256	489.829	514.881	497.754
21.2386	488.648	497.176	521.486
21.2516	528.768	484.417	499.499
21.2646	517.046	472.781	518.984
21.2776	492.663	460.166	476.249
21.2906	505.79	480.398	497.294
21.3036	471.337	500	482.6
21.3166	473.395	506.984	455.484
21.3296	492.642	527.942	476.905
21.3426	478.09	518.614	496.881
21.3556	480.04	475.392	472.825
21.3686	520.9	486.623	497.893
21.3816	486.276	487.866	449.639
21.3946	470.919	467.602	482.586
21.4076	472.348	463.764	463.57
21.4206	485.083	498.86	464.213
21.4336	471.34	459.835	483.605
21.4466	485.904	479.712	451.291
21.4596	500.191	519.213	471.118
21.4726	487.544	498.722	454.108
21.4856	460.705	501.786	474.735
21.4986	463.236	470.574	472.552
21.5116	509.468	487.094	479.038
21.5246	484.221	493.924	480.225
21.5376	500.42	501.817	477.559
21.5506	488.079	483.897	503.697
21.5636	497.537	464.507	499.817
21.5766	501.353	481.413	486.719
21.5896	506.726	502.109	507.176
21.6026	497.76	473.09	500.933
21.6156	481.376	483.606	489.417
21.6286	462.236	478.625	488.713
21.6416	479.936	499.055	482.313
21.6546	455.152	469.671	469.223
21.6676	498.196	470.39	489.925
21.6806	507.923	503.424	508.28
21.6936	497.878	528.24	487.115
21.7066	507.65	529.601	477.457
21.7196	504.38	511.24	511.141
21.7326	525.249	514.649	483.058
21.7456	509.153	506.394	477.606
21.7586	464.728	468.665	475.768
21.7716	456.914	490.183	469.558
21.7846	501.083	499.187	470.658
21.7976	509.004	516.989	471.371
21.8106	516.924	494.217	487.053
21.8236	492.484	508.709	489.264
21.8366	518.209	489.586	485.614
21.8496	500.745	494.765	475.328
21.8626	481.934	506.41	487.8
21.8756	449.008	497.591	475.377
21.8886	498.206	504.448	482.363
21.9016	525.948	517.895	512.272
21.9146	503.398	512.622	502.415
21.9276	514.519	512	534.561
21.9406	512.435	479.912	474.329
21.9536	519.051	476.881	484.599
21.9666	531.329	524.06	531.224
21.9796	489.061	516.354	489.37
21.9926	494.775	506.335	505.888
22.0056	487.741	468.806	507.936
22.0186	503.468	511.076	466.554
22.0316	527.547	473.332	518.07
22.0446	532.812	501.973	520.016
22.0576	504.929	502.178	484.717
22.0706	503.545	505.545	491.811
22.0836	487.01	507	503.057
22.0966	490.495	503.139	459.781
22.1096	471.655	496.664	476.428
22.1226	458.228	524.344	461.327
22.1356	478.275	497.618	490.628
22.1486	503.582	506.244	492.664
22.1616	511.445	482.204	468.094
22.1746	491.331	509.912	492.837
22.1876	492.839	467.668	496.267
22.2006	519.865	484.573	494.366
22.2136	533.415	508.464	493.382
22.2266	505.387	508.981	478.731
22.2396	505.588	504.021	471.088
22.2526	503.202	503.96	509.112
22.2656	488.351	513.362	491.882
22.2786	452.6	507.233	508.464
22.2916	497.342	491.649	478.842
22.3046	538.067	503.178	518.673
22.3176	524.307	487.443	475.095
22.3306	501.533	477.124	489.503
22.3436	491.249	501.263	481.69
22.3566	501.476	515	493.416
22.3696	498.722	516.692	487.146
22.3826	506.619	477.007	492.285
22.3956	527.073	484.259	500.548
22.4086	533	516.932	495.477
22.4216	536.669	511.282	492.858
22.4346	519.943	499.8	529.897
22.4476	517.139	475.348	511.614
22.4606	551.788	492.116	518.816
22.4736	561.31	502.775	517.331
22.4866	535.813	506.899	507.488
22.4996	518.535	516.302	544.325
22.5126	525.731	491.274	509.079
22.5256	539.448	498.448	529.216
22.5386	525.865	492.258	503.932
22.5516	496.325	488.474	469.974
22.5646	482.114	509.811	512.009
22.5776	496.928	511.518	522.155
22.5906	530.653	498.443	473.146
22.6036	521.303	504.173	505.044
22.6166	498.232	512.241	511.243
22.6296	484.907	494.538	503.158
22.6426	519.911	515.464	498.107
22.6556	523.89	537.61	528.048
22.6686	518	488.258	509.311
22.6816	513.765	489.477	508.851
22.6946	505.947	536	521.114
22.7076	521.766	530.494	530.069
22.7206	536.129	517.112	510.128
22.7336	489.134	520.435	504.965
22.7466	476.971	530.962	509.353
22.7596	498.519	512.351	511.177
22.7726	510.21	491.201	489.361
22.7856	482.652	513.029	506.732
22.7986	513.64	510.783	506.998
22.8116	540.525	523	495.808
22.8246	510.884	521.051	505.077
22.8376	506.748	518.134	523.361
22.8506	539.539	524.359	474.743
22.8636	502.197	495.837	516.335
22.8766	494.954	540.346	497.97
22.8896	517.499	531.841	491.604
22.9026	513.272	538.748	464.142
22.9156	499.733	480.358	507.028
22.9286	483.645	518.471	504.869
22.9416	536.6	499.675	498.071
22.9546	526.53	559.074	502.407
22.9676	520.099	505.925	492.015
22.9806	494.927	495.927	494.666
22.9936	491.221	485.562	494.139
23.0066	554.524	480.456	515.39
23.0196	537	478.202	496.141
23.0326	535.091	536.174	522.665
23.0456	503.808	537.61	541.404
23.0586	500.836	510	483.161
23.0716	522	510.337	482.209
23.0846	521.31	521.873	504.334
23.0976	484.478	514.769	503.823
23.1106	541.902	487.047	499.619
23.1236	507.406	469.209	477.161
23.1366	510.914	554.127	508.07
23.1496	499.377	510.478	507.866
23.1626	523.924	500.372	513.4
23.1756	506.026	514.231	502.03
23.1886	490.918	528.143	526.659
23.2016	512.293	520.64	496.714
23.2146	538.811	470.377	520.244
23.2276	510.093	495.998	532.52
23.2406	542.964	507.092	498.325
23.2536	541.665	506.222	507.784
23.2666	520.777	484.898	488.849
23.2796	507.568	514.165	492.936
23.2926	516.313	526.735	479.322
23.3056	502.709	525.452	513.023
23.3186	510.075	524.16	501.291
23.3316	515.319	522.341	475.592
23.3446	474.195	526.099	512.155
23.3576	516.017	492.179	500.209
23.3706	502.404	509.596	506.138
23.3836	534.707	515.21	506.941
23.3966	483.378	486.919	511.596
23.4096	538.39	505.954	500.49
23.4226	520.471	489.674	522.081
23.4356	504.999	543.521	488.976
23.4486	517.326	518.84	525.622
23.4616	507.392	549.746	515.62
23.4746	514.969	530.975	514.059
23.4876	550.554	519.842	516.874
23.5006	556.694	523.803	508.717
23.5136	527.062	512.567	512.813
23.5266	502.746	520.616	532.221
23.5396	500.354	526.329	494.751
23.5526	496.051	529.966	482.195
23.5656	501.463	496.844	487.477
23.5786	507.282	508.773	511.03
23.5916	526.936	510.22	515.165
23.6046	534.272	509.698	514.939
23.6176	561.956	517.445	498.437
23.6306	532.886	502.762	533.795
23.6436	508.098	500.873	517.095
23.6566	500.787	477.921	510.064
23.6696	509.15	503.304	492.974
23.6826	537.167	551.482	503
23.6956	513.684	528.891	523.061
23.7086	498.547	496.581	481.081
23.7216	499.893	498.384	505.657
23.7346	499.353	527.492	501.975
23.7476	511.609	539.782	496.472
23.7606	502.943	538.031	510.332
23.7736	509.691	557.307	514.03
23.7866	517.459	543.953	503.074
23.7996	513.449	508.913	519.331
23.8126	529.088	511.175	510.637
23.8256	535.905	513.496	542.747
23.8386	542.755	517.051	526.578
23.8516	532.257	527.345	519.05
23.8646	503.926	513.463	497.19
23.8776	517.232	504.632	506.598
23.8906	551.642	514.328	499.342
23.9036	534.058	517.203	498.285
23.9166	508.176	485.831	497.967
23.9296	520.55	495.359	497.055
23.9426	511.356	495.914	521.902
23.9556	530.594	505.728	498.798
23.9686	533.505	542.404	507.638
23.9816	527.336	537.661	515.028
23.9946	534.706	507.674	496.366
24.0076	511.611	487.45	523.906
24.0206	474.898	505.328	501.761
24.0336	503.872	540.753	510.67
24.0466	520.063	558.495	502.767
24.0596	498.836	525.15	507.415
24.0726	523.524	506.208	519.52
24.0856	555.613	500.188	524.345
24.0986	528.314	497.792	490.935
24.1116	523.046	516.565	498.528
24.1246	524.922	499.546	499.94
24.1376	498.072	532.14	503.038
24.1506	515.295	523.931	500.848
24.1636	562.913	533.572	498.092
24.1766	539.905	486.311	534.409
24.1896	519.991	522.825	507.836
24.2026	548.055	528.264	536.446
24.2156	521.296	555.197	481.515
24.2286	510.26	525.81	519.306
24.2416	506.889	503.218	504.942
24.2546	548.622	485.132	508.855
24.2676	528.313	525.35	496.596
24.2806	500.105	503.842	501.127
24.2936	503.385	495.908	481.103
24.3066	522.838	509.214	498.285
24.3196	487.489	459.058	498.658
24.3326	471.953	472.262	491.445
24.3456	514.167	478.172	496.31
24.3586	516.725	515.778	498.94
24.3716	512.434	532.466	520.972
24.3846	550.378	545.104	546.604
24.3976	526.952	548.008	531.772
24.4106	523.793	487.189	516.313
24.4236	490.13	517.881	493.332
24.4366	463.372	548.573	463.649
24.4496	463.976	533.379	479.168
24.4626	493.958	508.84	474.438
24.4756	457.698	506.087	474.572
24.4886	493.862	510.733	486.527
24.5016	506.303	476.345	483.206
24.5146	514.414	464.733	493.642
24.5276	527.835	549.261	491.657
24.5406	491.819	537.956	513.814
24.5536	552.58	572.775	508.453
24.5666	536.051	553.938	502.288
24.5796	531.246	503.637	501.51
24.5926	496.313	494.398	502.938
24.6056	509.002	488.856	457.403
24.6186	462.855	511.725	484.981
24.6316	481.634	506.789	480.479
24.6446	507.687	520.722	494.364
24.6576	507.912	515.007	485.3
24.6706	487.617	525.115	503.49
24.6836	488.584	507.259	470.435
24.6966	491.576	484.669	492.107
24.7096	500.557	539.896	499.513
24.7226	490.713	508.619	472.703
24.7356	488.516	528.869	513.279
24.7486	514.436	529.527	479.706
24.7616	521.524	502.378	505.196
24.7746	507.891	473.609	521.57
24.7876	486.478	478.212	466.632
24.8006	511.879	511.337	509.598
24.8136	504.045	515.317	515.694
24.8266	512.214	531.28	501.003
24.8396	527.465	491.137	511.962
24.8526	524.313	491.405	479.856
24.8656	510.459	489.824	499.078
24.8786	506.947	506.36	523.832
24.8916	512.473	528.584	488.762
24.9046	516.258	519.532	503.277
24.9176	511.428	495.522	507.588
24.9306	516.529	488.437	502.209
24.9436	492.636	472.621	473.096
24.9566	490.68	484.574	510.306
24.9696	504.159	510.271	511.471
24.9826	490.193	514.152	472.87
24.9956	509.217	519.275	521.545
25.0086	534.649	523.901	505.668
25.0216	512.791	508.427	500.705
25.0346	503.596	508.716	492.339
25.0476	510.92	526.239	496.624
25.0606	537.048	522.311	513.111
25.0736	548.999	514.5	507.835
25.0866	528.118	526.293	538.07
25.0996	518.158	528.837	504.713
25.1126	496.129	542.103	479.79
25.1256	495.335	550.427	487.138
25.1386	522.955	518.388	523.299
25.1516	531.203	503.441	507.387
25.1646	528.402	522.515	514.544
25.1776	524.365	527.229	487.546
25.1906	522.017	498.768	478.34
25.2036	508.793	493.793	508.509
25.2166	494.618	494.864	459.431
25.2296	472.761	515.048	472.026
25.2426	473.245	517.045	482.137
25.2556	514.946	492.167	516.044
25.2686	537.6	507.941	470.288
25.2816	502.809	525.563	480.971
25.2946	491.971	521.639	479.92
25.3076	505.536	520.714	498.337
25.3206	511.442	506.165	481.26
25.3336	508	517.476	509.052
25.3466	498.083	511.375	520.654
25.3596	482.453	519.746	507.462
25.3726	516.776	516.175	483.59
25.3856	543.143	524.095	481.188
25.3986	522.008	533.528	532.743
25.4116	523.548	542.79	540.765
25.4246	523.875	539.696	532.771
25.4376	544.444	536.222	538.627
25.4506	551.933	514.302	559.922
25.4636	532.726	509.619	552.894
25.4766	565.762	523.506	552.207
25.4896	530.468	553.54	524.327
25.5026	549.97	539.923	540.669
25.5156	560.703	510.881	536.718
25.5286	530.374	533.708	543.725
25.5416	590.715	520.429	529.017
25.5546	542.861	518.063	549.903
25.5676	546.882	524.754	525.452
25.5806	493.975	524.018	523.127
25.5936	541.562	532.516	530.761
25.6066	610.499	535.974	539.77
25.6196	556.667	523.917	525.605
25.6326	555.275	502.101	557.471
25.6456	582.921	516.381	541.002
25.6586	566.786	522.696	556.149
25.6716	561.997	535.436	529.711
25.6846	539.899	544.124	554.526
25.6976	536.762	520.046	539.072
25.7106	526.889	562.169	516.836
25.7236	519.047	503.059	524.126
25.7366	530.928	517.91	548.113
25.7496	535.92	495.366	500.66
25.7626	526.258	526.173	510.449
25.7756	583.855	504.822	536.473
25.7886	562.142	549.807	536.123
25.8016	538.334	555.778	526.346
25.8146	477.194	486.849	498.204
25.8276	492.416	549.492	475.135
25.8406	463.817	508.354	499.268
25.8536	534.281	494.953	495.343
25.8666	488.313	511.001	497.937
25.8796	508.546	532.467	501.731
25.8926	519	521.876	498.098
25.9056	503.565	524.325	492.014
25.9186	489.884	509.608	473.845
25.9316	496.452	460.515	488.77
25.9446	470.437	477.893	482.834
25.9576	474.079	474.747	504.347
25.9706	532.263	479.523	499.507
25.9836	504.726	506.776	490.16
25.9966	512.502	474.813	502.934
26.0096	502.073	503.496	487.641
26.0226	515.066	484.523	460.311
26.0356	473.286	510.461	479.766
26.0486	446.15	501.347	467.203
26.0616	488.995	502.46	463.549
26.0746	487.335	499.112	484.798
26.0876	475.191	490.465	492.615
26.1006	486.608	470.095	484.053
26.1136	487.762	494.782	492.363
26.1266	483.215	500.34	476.211
26.1396	477.195	512.788	469.575
26.1526	466.206	467.233	465.851
26.1656	481.997	463.997	449.459
26.1786	465.077	473.687	470.204
26.1916	480.103	493.049	466.895
26.2046	496	480.438	493.205
26.2176	509.791	480.165	453.808
26.2306	493.321	487.383	491.674
26.2436	468.894	466.361	459.629
26.2566	457.626	495.993	461.249
26.2696	482.185	530.285	456.371
26.2826	463.323	515.527	487.614
26.2956	471.878	478.171	441.624
26.3086	468.784	482.855	472.927
26.3216	464.805	498.81	461.18
26.3346	470.173	477.647	444.799
26.3476	487.966	468.915	473.89
26.3606	499.539	502.405	467.783
26.3736	497.156	500.594	478.942
26.3866	482.603	487.945	483.809
26.3996	460.928	482.945	485.653
26.4126	467.346	492.683	482.239
26.4256	481.767	507.616	493.455
26.4386	480.712	472.505	466.234
26.4516	473.517	455.241	491.872
26.4646	491.452	468.959	483.074
26.4776	489.004	475.288	493.903
26.4906	487.648	462.907	487.885
26.5036	499.011	453.871	470.683
26.5166	491.581	460.947	479.372
26.5296	488.338	481.501	489.092
26.5426	464.318	481.682	494.689
26.5556	472.707	491	456.124
26.5686	509.462	496.385	481.287
26.5816	498.311	502.858	493.022
26.5946	466.852	494.626	454.11
26.6076	478.124	487.695	457.368
26.6206	470.133	482.361	501.554
26.6336	491.359	485.641	476.241
26.6466	490.582	489.412	480.307
26.6596	508.657	479.211	510.38
26.6726	488.773	495.914	486.091
26.6856	460.146	496.291	499.738
26.6986	462.066	462.986	504.529
26.7116	510.746	458.49	496.38
26.7246	505.688	502.121	472.379
26.7376	444.43	491.85	480.716
26.7506	470.938	489.32	491.931
26.7636	461.406	486.014	457.71
26.7766	486.993	459.804	485.355
26.7896	468.138	476.142	478.146
26.8026	490	487.494	471.163
26.8156	492.898	500.465	491.228
26.8286	509.89	429.793	460.916
26.8416	515.813	479.494	494.942
26.8546	467.939	471.422	453.721
26.8676	487.815	476.746	462.975
26.8806	465.076	492.583	464.147
26.8936	500.225	475.555	498.389
26.9066	488.222	478.182	466.24
26.9196	507.727	465.461	481.709
26.9326	501.186	494.887	491.567
26.9456	460.707	441.488	496.685
26.9586	496.184	500.491	480.481
26.9716	498.383	504.711	492.992
26.9846	485.632	445.866	479.497
26.9976	455.704	489.221	485.048
27.0106	507.849	495.589	490.935
27.0236	501.269	477.328	488.509
27.0366	523.886	504.932	498.067
27.0496	460.521	467.309	466.072
27.0626	484.548	482.711	457.285
27.0756	454.868	475.224	460.825
27.0886	437.644	449.024	459.709
27.1016	469.374	473.709	456.174
27.1146	480.422	508.921	467.651
27.1276	459.557	494.218	443.463
27.1406	470.914	479.164	443.554
27.1536	440.063	484.387	445.697
27.1666	473.102	480.487	465.985
27.1796	465.396	471.074	470.979
27.1926	501.074	482.358	469.753
27.2056	465.852	473.527	463.893
27.2186	453.097	487.532	463.66
27.2316	486.118	447.353	442.403
27.2446	466.709	471.192	466.594
27.2576	457.001	486.997	437.057
27.2706	479.872	507.11	477.419
27.2836	477.681	475.217	462.307
27.2966	454.31	438.08	498.513
27.3096	478.356	509.548	476.528
27.3226	512.639	467.321	503.389
27.3356	474.36	463.151	467.401
27.3486	486.2	500.6	485.149
27.3616	478.926	513.261	479.689
27.3746	476.231	500.612	499.772
27.3876	492.411	482.056	457.178
27.4006	496.552	482.792	463.101
27.4136	491.716	478.574	454.359
27.4266	454.09	466.847	467.824
27.4396	494.535	440.092	487.804
27.4526	484.787	465.582	461.574
27.4656	472.372	480.651	480.766
27.4786	483.966	471.363	453.064
27.4916	458.239	449.329	479.034
27.5046	447.801	470.295	440.29
27.5176	443.384	472.403	448.584
27.5306	465.239	459.627	461.32
27.5436	504.363	458.844	444.434
27.5566	492.385	482.986	493.431
27.5696	486.304	459.327	458.914
27.5826	495.17	460.497	511.282
27.5956	485.648	454.12	479.605
27.6086	495.521	468.912	493.894
27.6216	490.121	475.565	504.465
27.6346	488.634	461.636	459.608
27.6476	484.472	456.039	493.31
27.6606	448.403	476.275	454.581
27.6736	462.029	495.875	462.528
27.6866	493.494	483.909	450.188
27.6996	489.034	479.47	448.848
27.7126	474.798	468.911	458.595
27.7256	462.572	454.476	460.168
27.7386	458.204	478.299	438.492
27.7516	447.703	503.632	430.386
27.7646	455.953	489.954	444.504
27.7776	477	461.914	440.684
27.7906	470.179	463.757	474.691
27.8036	466.413	499.825	462.337
27.8166	467.091	508.497	470.347
27.8296	462.155	490.673	460.791
27.8426	468.454	488.825	449.595
27.8556	463.74	489.803	478.263
27.8686	472.836	465.201	475.778
27.8816	489.648	486.841	465.12
27.8946	461.614	506.164	441.751
27.9076	445.534	478.63	472.675
27.9206	482.654	455.974	475.556
27.9336	482.414	438.857	464.49
27.9466	469.169	464.398	477.011
27.9596	444.622	451.243	465.322
27.9726	446.759	461.977	432.287
27.9856	464.89	445.064	438.173
27.9986	456.382	439.574	412.522
28.0116	434.56	467.817	428.617
28.0246	427.146	463.623	444.286
28.0376	461.713	500.958	461.23
28.0506	458.532	489.367	453.869
28.0636	444.794	483.54	447.352
28.0766	473.024	450.992	456.271
28.0896	502.323	467.821	454.686
28.1026	453.634	462.387	478.975
28.1156	467.495	477.713	480.976
28.1286	472.941	472.248	464.977
28.1416	447.752	425.991	426.325
28.1546	469.882	411.485	472.441
28.1676	454.632	431.083	477.517
28.1806	470.614	498.971	453.104
28.1936	466.22	491.05	458.353
28.2066	449.302	481.389	458.041
28.2196	419.791	460.395	430.215
28.2326	429.935	466.134	447.903
28.2456	461.896	486.341	457.25
28.2586	481.375	466.447	454.652
28.2716	447.716	458.941	454.88
28.2846	474.557	458	457.407
28.2976	466.629	456.899	458.384
28.3106	481.236	430.5	455.115
28.3236	455.981	447.876	460.195
28.3366	455.153	491.752	459.243
28.3496	470.994	466.01	447.84
28.3626	453.185	515.485	476.368
28.3756	475.535	469.95	441.075
28.3886	420.718	488.397	482.013
28.4016	472.757	498.599	479.589
28.4146	441.749	437.249	445.785
28.4276	455.041	504.507	441.22
28.4406	482.975	470.863	465.477
28.4536	455.552	481.804	449.728
28.4666	425.69	473.897	463.884
28.4796	443.709	468.498	428.705
28.4926	455.795	485.81	439.814
28.5056	458.761	476.553	442.214
28.5186	466.836	506.343	472.84
28.5316	466.279	443.004	492.797
28.5446	486.419	485.6	496.019
28.5576	488.318	484.069	491.456
28.5706	493.817	487.817	473.234
28.5836	455.591	492.284	482.798
28.5966	458.355	505.978	450.415
28.6096	506.667	502.591	503.017
28.6226	482.393	514.451	457.333
28.6356	467.531	519.563	441.61
28.6486	487.6	510.743	463.911
28.6616	481.816	503.431	451.293
28.6746	460.714	524.547	470.328
28.6876	472.058	534.225	444.428
28.7006	477.268	520.366	458.656
28.7136	441.632	522.218	470.035
28.7266	468.577	537.814	469.127
28.7396	481.49	535.278	459.01
28.7526	486.228	537.536	467.113
28.7656	463.08	561.828	466.178
28.7786	475.199	567.295	460.943
28.7916	490.974	549.768	481.921
28.8046	522.356	525.039	481.592
28.8176	485.321	490.303	481.046
28.8306	473.078	522.805	445.241
28.8436	471.171	536.926	482.887
28.8566	456.648	564.534	450.476
28.8696	442.959	560.48	467.342
28.8826	477.904	559.006	451.355
28.8956	497.84	551.348	472.522
28.9086	474.238	563.211	448.615
28.9216	489.152	583.689	470.838
28.9346	494.959	559.003	459.327
28.9476	474.395	555.382	494.633
28.9606	509.062	570.533	474.301
28.9736	497.898	566.29	503.373
28.9866	482.212	588.699	506.206
28.9996	513.539	603.426	494.267
29.0126	512.583	596.455	480.793
29.0256	503.098	594.68	504.73
29.0386	503.79	622.162	475.649
29.0516	482.49	641.375	497.683
29.0646	490.22	611.014	504.678
29.0776	505.253	616.315	522.386
29.0906	504.895	618.902	487.629
29.1036	544.093	642.351	497.778
29.1166	520.816	683.147	493.877
29.1296	507.426	664.98	492.198
29.1426	527.169	687.239	509.852
29.1556	549.309	668.776	538.113
29.1686	545.749	672.217	543.305
29.1816	557.209	701.416	538.334
29.1946	568.261	701.891	545.625
29.2076	570.135	757.964	566.974
29.2206	597.67	768.638	564.453
29.2336	588.928	784.917	565.142
29.2466	579.655	828.306	599.391
29.2596	620.863	811.829	612.834
29.2726	655.524	854.639	639.566
29.2856	662.553	875.811	658.807
29.2986	694.231	939.146	675.469
29.3116	716.757	927.142	689.471
29.3246	758.882	948.312	773.521
29.3376	834.817	1033.84	826.96
29.3506	919.309	1058.88	880.241
29.3636	981.954	1065.32	948.946
29.3766	1075.75	1119.41	1012.1
29.3896	1122.02	1163.79	1114.11
29.4026	1252.61	1222.68	1213.89
29.4156	1358.02	1251.58	1297.8
29.4286	1509.83	1285.16	1431.6
29.4416	1659.73	1332.98	1571.84
29.4546	1861.03	1366.75	1735.29
29.4676	2042.19	1417.95	1861.22
29.4806	2124.1	1443.59	2060.55
29.4936	2369.21	1472.14	2212.61
29.5066	2600.83	1551.92	2345.84
29.5196	2832.01	1529.64	2492.69
29.5326	2887.73	1596.78	2641.8
29.5456	3019.21	1556.68	2708.17
29.5586	3054.38	1645.23	2767.48
29.5716	3070.26	1614.07	2763.28
29.5846	3056.98	1638.44	2768.78
29.5976	2998.9	1568.32	2696.04
29.6106	2832.92	1674.96	2611.77
29.6236	2777.04	1649.12	2536.7
29.6366	2703.54	1688.55	2426.84
29.6496	2506.02	1662.64	2333.36
29.6626	2375.33	1615.12	2218.02
29.6756	2298.96	1640.68	2101.14
29.6886	2091.72	1634.16	1981.03
29.7016	1960.23	1567.23	1835.65
29.7146	1867.88	1662.69	1758.67
29.7276	1724.66	1659.42	1619.8
29.7406	1589.44	1575.52	1511.91
29.7536	1451.08	1560.72	1433.3
29.7666	1415.29	1548.98	1323.19
29.7796	1298.57	1573.43	1245.41
29.7926	1166.63	1507.73	1153.46
29.8056	1074.83	1492.89	1043.43
29.8186	1014.93	1417.34	1001.15
29.8316	970.655	1405.26	947.91
29.8446	881.72	1440.2	878.071
29.8576	892.611	1324.64	822.69
29.8706	815.644	1329.84	808.426
29.8836	767.677	1257.92	749.951
29.8966	720.875	1240.36	709.618
29.9096	670.744	1185.8	715.247
29.9226	657.005	1160.22	692.892
29.9356	666.258	1110.44	628.12
29.9486	633.937	1076.96	600.968
29.9616	588.614	1069.46	599.528
29.9746	580.278	1043.18	563.633
29.9876	555.52	1005.77	554.877
30.0006	512.983	967.899	537.776
30.0136	482.761	935.383	501.812
30.0266	493.991	884.541	493.617
30.0396	486.096	870.129	505.447
30.0526	498.195	822.014	513.217
30.0656	508.07	789.962	489.555
30.0786	514.44	775.481	519.666
30.0916	479.478	775.69	504.058
30.1046	476.843	713.309	465.424
30.1176	459.642	697.555	455.365
30.1306	443.439	678.188	457.973
30.1436	464.062	631.113	452.702
30.1566	454.665	595.628	455.113
30.1696	445.274	597.821	437.867
30.1826	446.198	576.571	462.459
30.1956	437.321	551.684	452.085
30.2086	450.584	535.805	452.363
30.2216	467.425	509.305	454.206
30.2346	476.731	533.58	443.685
30.2476	477.592	531.595	466.022
30.2606	462.638	505.459	453.155
30.2736	449.813	482.162	463.889
30.2866	458.988	469.297	456.182
30.2996	454.662	472.421	459.46
30.3126	447.019	467.997	434.634
30.3256	452.526	469.457	473.077
30.3386	454.852	459.481	469.26
30.3516	439.665	445.057	451.651
30.3646	442.93	441.23	430.092
30.3776	436.312	444.776	447.453
30.3906	409.789	464.046	438.532
30.4036	439.638	466.339	433.831
30.4166	442.56	449.312	424.415
30.4296	450.779	450.709	467.502
30.4426	475.381	486.964	436.25
30.4556	460.195	492.21	444.216
30.4686	431.238	429.765	459.097
30.4816	438.789	436.213	457.063
30.4946	478.489	455.149	443.595
30.5076	449.424	452.906	450.346
30.5206	439.935	412.231	429.889
30.5336	445.36	413.65	442.411
30.5466	423.487	436.164	416.997
30.5596	435.626	436.364	426.853
30.5726	433.668	420.573	421.969
30.5856	416.038	443.86	408.979
30.5986	394.831	455.169	419.046
30.6116	408.829	439.259	409.507
30.6246	425.421	417.053	434.81
30.6376	428.346	417.467	409.549
30.6506	450.974	409.513	455.003
30.6636	451.665	418.739	456.699
30.6766	435.059	447.518	405.58
30.6896	409.554	426.709	425.167
30.7026	429.796	434.018	407.666
30.7156	430.938	432.962	420.59
30.7286	430.175	412.552	394.953
30.7416	396.913	420.566	422.676
30.7546	426.476	441.588	395.876
30.7676	431.227	414.924	400.264
30.7806	415.568	416.829	399.745
30.7936	408.033	400.819	406.602
30.8066	382.091	419.622	407.933
30.8196	423.284	421.712	406.087
30.8326	409.269	403.478	393.027
30.8456	402.244	403.916	425.912
30.8586	398.216	446.938	403.384
30.8716	430.012	404.345	403.108
30.8846	393.972	421.713	383.932
30.8976	406.848	429.422	390.378
30.9106	387.225	386.887	413.263
30.9236	393.26	427.315	410.183
30.9366	428.201	435.624	384.645
30.9496	435.363	420.12	405.182
30.9626	394.204	363.383	435.249
30.9756	432.818	435.658	427.344
30.9886	418.219	383.774	399.277
31.0016	419.951	409.338	400.412
31.0146	411.31	410	410.476
31.0276	377.553	419.556	422.481
31.0406	429.905	420.946	416.225
31.0536	418.027	399.477	411.887
31.0666	394.779	376.705	381.309
31.0796	413.151	403.394	383.198
31.0926	394.162	374.289	382.344
31.1056	393.792	415.805	389.073
31.1186	409.951	393.529	385.077
31.1316	389.217	423.298	409.816
31.1446	411.99	410.673	402.061
31.1576	404.01	399.436	412.217
31.1706	419.776	398.846	429.285
31.1836	425.51	402.346	411.307
31.1966	421.04	407.133	422.049
31.2096	446.952	413.717	424.556
31.2226	402.172	401.284	415.327
31.2356	393.984	401.188	398.928
31.2486	387.13	422.461	376.062
31.2616	409.088	412.459	377.362
31.2746	397.589	383.453	410.608
31.2876	381.399	405.53	382.501
31.3006	395.934	422.473	417.742
31.3136	422.646	380.022	366.196
31.3266	384.9	394.552	393.865
31.3396	383.785	409.587	419.563
31.3526	394.953	401.094	402.459
31.3656	404.674	409.558	403.791
31.3786	411.439	412.249	427.868
31.3916	426.556	386.599	411.78
31.4046	400.274	373.664	418.374
31.4176	384	381.554	402.28
31.4306	400.201	397.017	418.064
31.4436	415.381	403	407.731
31.4566	383.193	404.885	396.019
31.4696	388.586	380.651	371.977
31.4826	412.3	401.501	409.951
31.4956	388.275	416.024	401.356
31.5086	377.828	389.402	420.033
31.5216	420.451	396.408	415.114
31.5346	426.528	401.195	368.668
31.5476	388.092	382.943	423.298
31.5606	366.707	381.037	394.087
31.5736	394.717	389.772	388.023
31.5866	418.884	404.637	389.747
31.5996	428.938	411.367	417.685
31.6126	422.181	407.491	423.435
31.6256	400.507	414.488	406.011
31.6386	397.957	394.111	404.251
31.6516	388.016	383.695	421.465
31.6646	389.553	400.244	378.724
31.6776	397.729	387.729	398.903
31.6906	392.496	395.534	415.159
31.7036	397.56	409.526	375.372
31.7166	385.397	390.116	362.804
31.7296	378.816	388.335	387.004
31.7426	390.59	396.212	370.372
31.7556	384	389.8	403.095
31.7686	380.071	395.05	401.543
31.7816	388	379.455	399.54
31.7946	396.885	374.179	401.957
31.8076	406.235	389.191	391.686
31.8206	398.102	365.445	413.679
31.8336	408.128	373.001	402.939
31.8466	409.754	394.415	386.609
31.8596	389.641	387.824	408.546
31.8726	397.524	419.039	402.321
31.8856	400.872	428.602	385.232
31.8986	376.163	421.857	389.725
31.9116	389.394	409.866	399.02
31.9246	412.206	421.057	400.995
31.9376	398.345	399.611	398.303
31.9506	387.247	397.456	408.388
31.9636	398.509	372.377	398.125
31.9766	427.584	385.544	404.696
31.9896	379.901	397.099	380.258
32.0026	363.925	407.366	354.636
32.0156	357.294	401.171	397.821
32.0286	403.892	386.766	367.426
32.0416	393.91	392.362	399.038
32.0546	392.779	396.301	391.562
32.0676	400.642	370.474	387.839
32.0806	352.165	398.227	376.106
32.0936	379.438	370.26	374.361
32.1066	377.264	398.245	399.293
32.1196	419.259	413	396.891
32.1326	378	410.419	384.566
32.1456	378.205	392.762	375.878
32.1586	377.875	413.12	367.677
32.1716	361.618	375.495	390.302
32.1846	411.549	380.782	410.365
32.1976	391.059	381.319	377.821
32.2106	364.161	429.419	385.97
32.2236	402.23	402.326	355.439
32.2366	384.113	430.916	363.583
32.2496	358.298	399.367	392.48
32.2626	371.039	414.753	364.031
32.2756	373.969	395.957	367.904
32.2886	364.068	382.096	344.945
32.3016	358.101	376.101	344.34
32.3146	372.6	376.973	378.884
32.3276	325.793	401.085	357.446
32.3406	385.023	402	362.494
32.3536	386.113	365.201	388.665
32.3666	401.872	402.213	377.706
32.3796	386.373	400.381	393.799
32.3926	376.776	389.035	387.821
32.4056	377.808	377.154	349.331
32.4186	392.303	420.697	353.013
32.4316	359.523	443.68	371.19
32.4446	378.601	418.903	397.167
32.4576	340.519	406.358	371.182
32.4706	373.296	424.648	352.967
32.4836	395.198	428.844	381.589
32.4966	352.942	423.159	360.112
32.5096	344.824	412.931	371.795
32.5226	377.583	382.49	337.377
32.5356	375.344	405.772	383.292
32.5486	357.106	445.584	358.485
32.5616	378.898	443.013	369.899
32.5746	415.445	415.979	370.378
32.5876	396.462	412.06	409.801
32.6006	362.329	411.49	383.261
32.6136	364.432	423.667	379.029
32.6266	379.028	423.589	382.499
32.6396	367.044	446.659	380.218
32.6526	388.898	425.956	391.245
32.6656	394.357	421.76	386.284
32.6786	396.868	412.481	374.256
32.6916	400.371	441.279	405.327
32.7046	392.216	456.324	404.624
32.7176	375.351	428.705	407.995
32.7306	397.856	426.149	413.524
32.7436	431.731	453.96	404.959
32.7566	421.013	479.991	427.92
32.7696	420.269	461.08	447.892
32.7826	412.213	432.061	423.763
32.7956	414.518	459.766	401.983
32.8086	407.689	477.037	431.518
32.8216	441.39	464.205	410.937
32.8346	467.965	478.752	417.033
32.8476	437.241	489.468	441.794
32.8606	429.915	502.141	455.081
32.8736	442.093	521.56	460.588
32.8866	454.808	524.853	441.797
32.8996	476.063	527.215	456.451
32.9126	486.517	534.101	475.036
32.9256	497.14	526.354	490.696
32.9386	488.609	524.947	496.305
32.9516	503.612	531.077	509.187
32.9646	548.067	535.158	528.788
32.9776	558	549.542	552.631
32.9906	588.186	560.659	543.387
33.0036	626.237	567.685	592.495
33.0166	622.875	567.937	620.885
33.0296	631.676	563.145	601.4
33.0426	667.783	563.671	643.104
33.0556	698.009	562.33	665.485
33.0686	713.204	565.354	685.006
33.0816	722.474	578.388	695.58
33.0946	756.387	580.89	711.365
33.1076	787.208	575.903	729.451
33.1206	786.702	591.368	746.183
33.1336	790.839	626.937	765.604
33.1466	820.781	608.87	800.921
33.1596	845.851	639.94	802.394
33.1726	874.28	648.637	803.463
33.1856	912.671	646.915	860.57
33.1986	940.785	637.313	877.151
33.2116	906.372	613.102	871.28
33.2246	928.951	585.168	872.373
33.2376	936.151	631.57	909.862
33.2506	952.098	653.321	912.218
33.2636	963.819	673.526	896.137
33.2766	909.609	643.959	879.553
33.2896	911.395	612.917	875.682
33.3026	933.573	625.865	864.725
33.3156	898.116	648.442	851.258
33.3286	890.801	608.577	831.896
33.3416	868.212	642.979	786.808
33.3546	774.102	655.512	759.276
33.3676	758.805	634.83	724.7
33.3806	693.939	634.798	684.818
33.3936	644.894	632.56	669.867
33.4066	661.406	601.874	610.55
33.4196	622.842	634.882	595.162
33.4326	585.28	615.08	550.784
33.4456	515.761	622.67	538.545
33.4586	526.595	619.9	510.833
33.4716	495.007	615.842	503.825
33.4846	481.225	587.614	493.887
33.4976	439.337	628.648	452.742
33.5106	453.069	622.851	425.795
33.5236	393.314	604.04	422.886
33.5366	417.756	585.025	417.155
33.5496	410.281	561.632	396.431
33.5626	356.353	549.273	422.457
33.5756	373.326	514.718	380.888
33.5886	402.976	489.03	383.85
33.6016	377.234	520.712	369.62
33.6146	374.057	559.263	402.338
33.6276	364.288	490.076	360.823
33.6406	403.411	500.496	403.464
33.6536	388.827	492.438	358.391
33.6666	328.692	441.164	384.01
33.6796	352.013	445.452	340.427
33.6926	347.549	434.02	374.225
33.7056	357.94	463.084	368.741
33.7186	372.526	422.718	342.519
33.7316	319.601	410.866	350.479
33.7446	336.81	403.827	335.632
33.7576	364.415	388.177	361.176
33.7706	340.415	367.035	355.891
33.7836	346.225	377.634	366.949
33.7966	370.739	367.367	328.28
33.8096	345.871	335.039	365.176
33.8226	367.137	370.117	362.742
33.8356	342.128	368.439	366.459
33.8486	341.42	339.518	338.074
33.8616	365.192	344.889	370.502
33.8746	345.173	352.696	341.395
33.8876	340.318	351.682	318.437
33.9006	324.981	343.372	327.631
33.9136	325.27	356.81	348.033
33.9266	344.088	366.458	350.845
33.9396	346.335	335.013	351.589
33.9526	329.092	349.755	368.741
33.9656	350.101	365.706	328.218
33.9786	349.748	337.759	360.827
33.9916	343.613	329.853	347.134
34.0046	333.432	327.216	342.46
34.0176	339.776	347.899	336.095
34.0306	331.065	353.691	347.496
34.0436	325.307	334.659	324.829
34.0566	327.931	340.162	333.736
34.0696	330.268	361.944	333.187
34.0826	352.836	341.925	354.675
34.0956	335.302	329.912	337.413
34.1086	312.376	348.705	320.968
34.1216	314.159	335.829	338.486
34.1346	328.1	322.337	337.17
34.1476	342.891	319.98	361.939
34.1606	334.455	318.693	342.134
34.1736	333.98	321.663	315.39
34.1866	322.942	327.901	341.011
34.1996	319.83	330.931	343.556
34.2126	322.605	318.457	345.123
34.2256	330.442	311.088	325.455
34.2386	349.039	324.096	312.559
34.2516	327.76	332.02	323.413
34.2646	304.425	314.966	326.546
34.2776	302.249	317.052	314.032
34.2906	312.349	312.348	316.072
34.3036	313.612	299.022	329.638
34.3166	307.804	319.672	296.171
34.3296	319.776	322.129	337.26
34.3426	327.465	310.789	321.436
34.3556	322.9	306.973	305.205
34.3686	311.308	310.86	330.593
34.3816	322.633	306.683	304.433
34.3946	305.43	327.629	297.083
34.4076	330.376	325.604	312.933
34.4206	333.927	314.757	346.828
34.4336	324.404	315.168	328.108
34.4466	304.921	301	322.242
34.4596	311.949	306.042	337.746
34.4726	307.829	313.716	335.194
34.4856	321.47	313.112	291.608
34.4986	316.613	314.034	329.109
34.5116	301.102	307.858	282.783
34.5246	265.871	329.123	300.146
34.5376	282.702	317.532	293.298
34.5506	299.267	325.6	313.899
34.5636	311.257	314.162	299.161
34.5766	311.753	321.386	331.601
34.5896	312.658	298.24	347.261
34.6026	315.049	325.049	313.861
34.6156	311.729	315	322.155
34.6286	332.271	311.271	323.183
34.6416	316.619	296.211	321.889
34.6546	314.184	293.187	304.451
34.6676	321.437	296.483	305.536
34.6806	293.344	308	316.322
34.6936	304.842	307.055	312.888
34.7066	305.919	305.838	311.148
34.7196	312.043	328	324.183
34.7326	282.917	326.339	303.37
34.7456	291.875	315	272.506
34.7586	264.562	312.841	286.017
34.7716	294.49	295.294	271.828
34.7846	298.471	297.471	281.399
34.7976	291.828	293.172	271.734
34.8106	278.273	307.205	296.986
34.8236	282.642	309.825	271.196
34.8366	292.855	304.774	311.27
34.8496	290.154	262.193	298.987
34.8626	293.6	293.399	281.449
34.8756	280.13	340.422	282.765
34.8886	287.27	310	305.187
34.9016	317.962	310	304.368
34.9146	287.345	287.256	319.494
34.9276	299.726	295.81	304.566
34.9406	307.752	272.744	319.367
34.9536	307.041	294.059	303.285
34.9666	280.423	313.034	328.139
34.9796	284.636	281.126	287.565
34.9926	288.717	304.092	301.152
35.0056	328.534	301.403	312.031
35.0186	274.702	270.078	279.671
35.0316	274.397	273.297	303.36
35.0446	299.91	290.903	299.035
35.0576	281.887	303.557	304.597
35.0706	302.484	302.391	312.467
35.0836	293.102	279.643	284.795
35.0966	279.101	299.799	293.639
35.1096	301.361	299.8	300.853
35.1226	295.209	296.51	305.935
35.1356	284.798	296	289.447
35.1486	287.051	283.036	300.714
35.1616	298.404	281.601	287.051
35.1746	289.934	283.581	289.162
35.1876	269.049	271.512	286.894
35.2006	291.741	273.394	288.93
35.2136	294.675	272.718	302.998
35.2266	290.748	279.507	281.615
35.2396	311.483	290.149	310.961
35.2526	296.343	284.96	302.384
35.2656	252.673	307.234	284.79
35.2786	288.062	287.847	294.869
35.2916	282.76	301.941	297.118
35.3046	296.192	288.808	287.459
35.3176	314.494	292.988	298.085
35.3306	297.188	279.188	278.593
35.3436	273.11	283.551	321.513
35.3566	306.393	287.091	303.824
35.3696	311.96	283.075	311.15
35.3826	302.368	273.788	296.333
35.3956	292.052	277.083	300.181
35.4086	278.658	277.105	305.733
35.4216	278.815	274.602	306.86
35.4346	281.408	282.696	276.998
35.4476	275.18	260.644	268.585
35.4606	277.866	257.592	280.826
35.4736	272.88	268.876	302.45
35.4866	284.33	280.15	292.354
35.4996	280.475	276.983	282.333
35.5126	259.208	264.935	283.088
35.5256	272.765	266.613	259.008
35.5386	284.387	262.336	276.817
35.5516	281.005	272.588	259.687
35.5646	289.391	289.985	288.14
35.5776	284.929	294.38	285.318
35.5906	273.419	285.705	318.34
35.6036	292.593	266.444	289.468
35.6166	298.049	264.531	310.879
35.6296	274.682	282.408	284.224
35.6426	277.531	290.202	276.436
35.6556	272.645	268.994	299.729
35.6686	268.428	264.334	276.463
35.6816	285.914	283.438	292.925
35.6946	279.658	283.704	302.409
35.7076	285.328	283.974	257.441
35.7206	274.495	294.395	276.646
35.7336	275.545	283.545	285.354
35.7466	278.661	272.508	282.307
35.7596	279.027	272.82	258.717
35.7726	263.674	293.982	297.272
35.7856	283.315	279.241	284.126
35.7986	291.094	286	264.171
35.8116	254.13	279.003	274.329
35.8246	265.475	267.415	275.225
35.8376	280.147	284.541	286.471
35.8506	276.079	293.864	301.505
35.8636	275.497	284.259	293.552
35.8766	288.764	302.616	259.552
35.8896	281.212	280.755	277.719
35.9026	247.478	277.183	262.121
35.9156	243.87	277.219	272.477
35.9286	267.131	301.263	266.725
35.9416	257.715	272.18	277.319
35.9546	277.951	269	272.704
35.9676	287.111	270.666	280.536
35.9806	290.423	277.474	283.242
35.9936	281.347	278.306	279.261
[truncated: 1,077 more rows]

## Sheet: figure 5a
0.127	0.05	0.126	0.06	0.126	0.003
0.178	0.077	0.178	0.108	0.178	0.003
0.257	0.12	0.253	0.146	0.253	0.003
0.287	0.158	0.287	0.158	0.287	0.003
0.315	0.18	0.327	0.18	0.327	0.003
0.365	0.18	0.365	0.155	0.365	0.003
0.387	0.225	0.381	0.2	0.381	0.003

## Sheet: figure 5c
-14.5525	100.19	100.4	100.589	101.163
-13.73	100.043	100.2	100.408	101.076
-12.9087	100.853	100.817	100.912	101.358
-12.0876	100.353	100.464	100.802	101.445
-11.2652	100.343	101.154	101.416	101.358
-10.4442	100.553	101.467	101.82	101.387
-9.62199	100.99	100.866	101.306	101.558
-8.80111	100.343	101.604	101.508	101.724
-7.98029	101.053	101.267	101.92	101.756
-7.15954	101.143	101.455	102.605	101.981
-6.33758	101.6	102.507	102.202	102.376
-5.51696	101.653	102.707	103.02	102.626
-4.6964	102.053	103.008	103.613	102.714
-3.87463	102.19	103.072	103.824	103.136
-3.05421	102.99	104.027	104.227	103.443
-2.23386	102.79	104.878	103.814	103.612
-1.41357	104.5	105.479	105.427	103.954
-0.59334	107.59	107.12	107.443	105.082
0.2281	120.053	119.923	121.555	111.562
1.04819	134.99	133.563	135.688	119.003
1.86822	121.8	121.664	121.466	112.24
2.68818	110.143	110.382	110.174	106.152
3.50808	101.39	101.267	102.715	101.386
4.32919	99.1428	100.063	100.589	100.459
5.14896	99.7898	100.616	100.79	100.794
5.96866	100.043	101.002	101.306	101.417
6.78829	100.053	101.066	101.709	101.808
7.60786	99.9898	100.866	101.395	101.896
8.42736	100.153	100.665	101.416	101.756
9.2468	100.243	100.464	101.798	101.808
10.0662	100.39	101.002	101.395	101.667
10.8855	99.9898	100.665	101.013	101.501
11.7047	99.953	100.099	101.306	101.387
12.5239	100.153	100.653	100.589	101.302
13.3443	99.5898	100.464	100.912	101.304
14.1633	99.853	100.4	100.701	101.133
14.9823	100.053	100.601	100.901	101.161
15.8012	100.3	100.416	100.711	100.967
16.6201	100.343	100.3	100.498	101.076
17.4388	100.053	100.115	100.598	100.878
18.2576	99.7898	100.063	100.701	101.047
19.0762	99.7428	100.452	100.61	100.963
19.8935	99.9898	100.4	100.6	100.91
20.712	100.043	100.452	100.992	100.823
21.5305	99.9898	99.6621	101.102	100.881
22.3489	99.8428	100.251	100.802	100.709
23.1672	99.9898	100.264	100.589	100.906
23.9855	100.1	100.215	100.699	100.878
24.8037	99.553	100.452	100.408	100.741
25.6218	99.653	100.063	100.387	100.85
26.4398	100.343	100.264	100.79	100.628
27.2579	99.9898	100.264	100.5	100.994
28.0745	100.153	100.4	100.387	100.878
28.8924	100.153	99.6621	100.589	100.741
29.7102	100.3	100.416	99.984	100.854
30.5279	99.9	100.416	100.711	100.794
31.3456	99.5428	99.6621	100.207	100.685
32.1632	99.7428	100.151	100.699	100.741
32.9794	99.1898	100.099	100.61	100.741
33.7969	100.053	100.352	100.701	100.797
34.6143	99.9428	100.264	100.397	100.798
35.4317	99.5898	100.115	100.207	100.685
36.2477	99.9898	99.9505	100.701	100.907
37.0649	99.853	100.2	100.699	100.798
37.882	99.7428	100.063	100.408	100.822
38.6991	99.5898	99.8627	100.711	100.964
39.5149	99.9428	100.063	100.195	100.798
40.3318	100.053	99.9144	100.408	100.91
41.1487	99.7	100.3	100.802	100.85
41.9642	99.6	100.063	100.387	100.991
42.781	99.5	100.4	100.399	100.797
43.5977	99.7	100.251	100.79	100.935
44.413	100.153	100.251	99.984	100.963
45.2296	100.053	100.099	100.992	100.822
46.0448	99.7898	99.8627	100.298	100.823
46.8612	99.853	100.215	100.699	100.797
47.6776	99.5898	99.6621	100.509	100.797
48.4926	99.3898	99.8627	100.186	100.907
49.3089	99.9898	100.115	100.298	100.741
50.1238	99.7898	100.2	100.711	100.851
50.9399	99.9428	99.8627	100.298	100.628
51.7546	99.753	99.6621	100.207	100.795
52.5706	99.8	100.063	100.589	100.768
53.3865	99.7	100.452	100.296	100.879
54.2011	99.5898	100.416	100.812	100.906
55.0169	100.053	99.9505	100.186	100.853
55.8313	99.9	99.8627	100.598	100.794
56.6457	99.7898	99.8627	100.5	100.907
57.4613	99.853	100.464	100.812	100.765
58.2755	99.753	99.449	100.106	100.798
59.091	99.853	100.063	100.79	100.794
59.9051	99.5	99.9991	100.802	100.738
60.7204	99.9898	100.264	100.992	100.936
61.5344	100.143	100.099	100.509	100.853
62.3496	100.053	100.051	100.186	100.797
63.1634	99.653	99.4615	100.589	100.741
63.9772	99.7898	99.6621	100.498	100.653
64.7922	99.5428	100.051	100.296	100.768
65.6059	99.953	100.215	100.387	100.628
66.4195	99.7898	100.464	100.5	100.851
67.2343	99.653	99.6621	100.408	100.854
68.0477	99.5898	100.264	100.296	100.906
68.8611	99.853	99.8627	100.711	100.741
69.6758	100.19	99.7499	100.509	100.853
70.489	99.653	99.9991	99.984	100.967
71.3022	99.9428	99.7499	100.387	100.907
72.1167	99.7898	100.063	100.589	100.992
72.9297	99.753	100.464	100.79	100.91
73.7427	99.9	99.9991	100.589	100.994
74.5557	99.5898	100.251	100.711	100.854
75.3698	99.7898	100.3	100.186	100.851
76.1827	99.9898	99.9991	100.61	100.992
76.9954	99.653	99.9991	101.102	101.076
77.8081	100.153	100.063	100.992	101.248
78.6207	99.7898	100.215	100.903	101.132
79.4346	98.9898	100.416	100.992	101.387
80.2471	99.953	100.464	101.316	101.501
81.0595	99.7898	100.464	100.992	101.981
81.8718	100.19	100.516	100.5	101.756
82.6842	99.9428	100.452	101.104	101.869
83.4964	100.343	99.9505	100.903	101.724
84.3086	99.953	100.352	100.802	101.305
85.1207	99.753	100.352	101.004	101.474
85.934	99.9898	100.015	100.901	101.556
86.746	99.7898	99.8141	100.498	102.006
87.5579	99.7898	100.063	100.589	101.752
88.3697	99.7428	100.063	100.79	101.474
89.1815	99.6	100.063	100.186	101.076
89.9932	99.753	99.8627	100.701	100.822
90.8049	100.043	99.8627	99.984	100.854
91.6165	99.8428	99.6621	100.79	100.625
92.428	99.7898	100.015	100.79	100.682
93.2395	99.853	99.8627	100.5	100.682
94.0508	99.753	99.8502	100.387	100.626
94.8622	99.5898	100.015	100.308	100.653
95.6734	99.753	100.051	99.7824	100.737
96.4846	99.7428	99.9505	100.509	100.516
97.2958	99.7898	99.2609	100.498	100.403
98.1068	99.9	99.8627	100.5	100.653
98.9166	99.553	99.7985	100.5	100.625
99.7275	99.653	100.015	100.207	100.568
100.538	99.953	99.8502	100.6	100.54
101.349	100.143	99.6621	100.387	100.571
102.16	99.4	99.8627	100.186	100.626
102.971	99.5898	99.4615	100.589	100.459
103.781	99.253	99.6621	100.298	100.681
104.592	99.7	100.063	100.408	100.512
105.401	99.7898	99.4615	100.61	100.596
106.212	99.653	99.9991	100.308	100.54
107.022	99.7898	99.4615	100.296	100.485
107.832	99.7898	99.7985	100.094	100.455
108.642	99.753	99.8141	100.207	100.516
109.451	99.853	99.8627	100.186	100.485
110.261	99.8	100.051	100.408	100.515
111.071	100.39	99.2484	100.186	100.568
111.881	99.5898	99.7138	100.186	100.569
112.69	99.553	100.151	100.207	100.596
113.5	99.8428	99.8502	100.387	100.484
114.31	99.8428	99.6621	100.387	100.512
115.119	99.7898	99.8627	100.399	100.484
115.928	99.5898	99.6982	100.298	100.455
116.737	99.5898	99.9144	100.408	100.29
117.547	99.7	100.115	100.207	100.372
118.355	99.7898	99.6135	100.399	100.54
119.165	99.753	100.115	100.408	100.347
119.973	99.553	99.8627	100.195	100.402
120.782	99.753	99.7499	100.186	100.455
121.591	99.5898	99.6982	100.498	100.456
122.399	99.7898	100.063	99.984	100.541
123.208	99.7	99.9991	100.699	100.596
124.016	98.9898	99.8502	100.296	100.516
124.825	99.953	99.6621	100.498	100.513
125.634	99.5898	99.6135	100.408	100.54
126.441	99.3898	100.063	100.598	100.656
127.25	99.5	100.063	100.207	100.737
128.057	99.653	99.9505	100.387	100.685
128.866	99.3898	99.7499	100.308	100.765
129.673	99.9428	99.6621	100.61	100.628
130.482	99.6	99.9991	100.387	100.85
131.289	100.053	99.8627	99.984	101.05
132.097	99.8	100.264	100.711	101.135
132.904	99.7428	100.215	100.598	101.304
133.711	100.153	100.316	100.498	101.555
134.52	99.9	99.9991	100.79	101.558
135.326	99.853	100.215	100.399	101.865
136.134	99.7898	100.352	100.79	101.98
136.941	100.053	99.8627	101.004	102.207
137.749	99.8428	100.665	101.316	102.655
138.556	99.7428	100.665	101.194	102.996
139.362	99.9428	100.753	101.395	103.222
140.17	99.6428	100.866	101.104	103.785
140.976	99.8428	101.018	101.707	104.232
141.783	100.353	101.102	102.223	104.853
142.59	99.9428	100.665	102.223	105.026
143.396	100.243	101.905	102.202	105.416
144.203	99.953	101.869	103.118	105.645
145.01	100.053	100.464	102.424	105.783
145.816	100.19	101.066	101.92	105.699
146.622	99.5898	101.355	101.395	105.251
147.428	99.8428	100.954	101.306	104.996
148.235	100.053	100.264	101.798	103.56
149.041	100.053	100.215	100.912	102.852
149.846	99.9428	100.464	100.589	102.232
150.652	99.953	100.215	100.79	101.838
151.458	99.453	100.215	100.701	101.587
152.264	99.853	100.452	100.589	101.474
153.07	100.053	100.063	100.498	101.188
153.875	99.553	100.264	100.79	101.104
154.68	99.6428	100.352	100.598	100.91
155.486	99.753	99.8141	100.79	100.938
156.291	98.9898	100.352	100.6	100.853
157.096	99.653	100.051	100.509	100.797
157.902	99.553	100.2	100.387	100.907
158.707	99.5428	99.8502	100.509	100.741
159.512	99.9428	99.9505	100.387	100.85
160.317	99.853	99.9144	100.387	100.765
161.122	99.3898	100.115	100.589	100.572
161.927	99.5428	99.9991	100.399	100.626
162.731	99.3	100.063	100.61	100.653
163.536	99.653	99.4615	100.387	100.685
164.341	99.8428	100.063	100.699	100.625
165.145	99.5428	99.8502	100.387	100.596
165.949	99.953	99.7985	99.7824	100.681
166.754	99.3898	99.8627	100.106	100.541
167.558	99.453	99.8627	100.509	100.516
168.362	99.7898	99.6496	99.7824	100.403
169.167	99.553	100.2	100.186	100.512
169.971	99.3898	99.9991	99.984	100.512
170.775	99.953	99.8141	100.387	100.625
171.579	99.8428	99.6982	100.186	100.512
172.383	99.5898	99.7499	100.207	100.455
173.185	99.9428	99.8627	100.812	100.484
173.989	99.9898	99.6621	100.8	100.54
174.793	99.3898	99.8141	100.61	100.459
175.596	99.653	99.8627	100.509	100.459
176.4	99.5898	99.4615	100.387	100.513
177.203	99.353	99.9505	100.498	100.427
178.007	99.3898	99.9144	100.387	100.399
178.809	99.5898	99.8627	100.79	100.403
179.612	99.3898	99.6496	100.096	100.43
180.416	99.453	99.8627	100.106	100.43
181.219	99.5898	99.8627	100.207	100.516
182.022	99.953	99.8627	99.984	100.459
182.824	99.3898	99.8141	100.387	100.427
183.627	99.453	100.215	100.296	100.516
184.43	99.453	99.9144	100.387	100.372
185.232	99.9898	99.8141	100.308	100.29
186.034	99.8428	99.6621	100.308	100.343
186.837	99.5428	100.063	100.308	100.455
187.64	99.6	99.8627	100.387	100.43
188.441	99.3898	100.2	100.509	100.317
189.244	99.9898	100.2	100.408	100.626
190.046	99.1898	99.4615	100.207	100.399
190.848	99.9428	99.7985	100.399	100.29
191.65	99.7898	100.151	100.408	100.4
192.451	99.8	99.5493	100.589	100.455
193.253	99.653	99.6621	100.408	100.458
194.055	99.7898	99.7138	100.186	100.427
194.856	99.453	99.9991	100.61	100.317
195.658	99.7428	100.063	99.984	100.347
196.459	99.453	100.2	100.903	100.347
197.261	99.7428	99.8627	100.408	100.347
198.063	99.7898	99.9991	100.509	100.399
198.864	99.553	100.063	100.207	100.403
199.665	99.8428	99.4615	100.711	100.374
200.466	99.7898	100.3	99.984	100.427
201.267	99.753	100.051	100.387	100.458
202.068	99.7	99.6621	100.61	100.371
202.869	99.853	99.6621	99.984	100.515
203.669	99.9428	100.151	100.408	100.286
204.47	99.5898	99.7985	99.984	100.403
205.271	99.7898	100.251	100.509	100.487
206.071	99.853	99.6135	100.79	100.516
206.872	99.5898	100.115	99.9936	100.347
207.672	99.7	99.9505	100.397	100.29
208.472	99.653	99.6496	100.186	100.4
209.273	100.043	99.8627	100.186	100.286
210.072	99.5428	99.8141	100.387	100.456
210.873	99.553	99.7499	100.699	100.347
211.673	99.5898	100.063	100.296	100.427
212.472	99.853	99.8988	100.186	100.455
213.273	99.7898	99.7499	100.408	100.343
214.072	99.653	100.251	100.106	100.314
214.872	99.7	99.8627	100.812	100.344
215.671	99.953	100.063	100.298	100.403
216.471	99.7	99.9144	100.186	100.286
217.27	99.8428	99.6621	99.984	100.314
218.07	100.143	99.5132	100.296	100.427
218.87	99.9428	99.7138	100.186	100.427
219.669	99.6428	99.8627	100.8	100.346
220.468	99.7428	99.9505	100.408	100.399
221.266	99.753	99.7499	100.598	100.484
222.065	99.9428	100.099	100.5	100.4
222.865	99.8	99.6621	100.79	100.371
223.664	99.9	100.316	99.7824	100.371
224.462	99.7898	100.063	100.589	100.428
225.261	99.7428	99.6621	100.387	100.259
226.059	99.953	99.8988	100.186	100.403
226.857	99.753	100.063	100.408	100.427
227.656	99.7	100.015	100.408	100.427
228.455	99.9428	99.8502	100.408	100.371
229.253	99.6	99.8627	100.498	100.343
230.051	99.6428	100.115	100.186	100.427
230.85	100.19	99.6621	100.387	100.427
231.647	99.8428	100.215	100.589	100.403
232.445	99.7898	99.9505	100.589	100.403
233.243	99.553	99.6621	100.509	100.234
234.041	99.3898	99.6621	100.387	100.402
234.839	99.3898	100.063	100.308	100.459
235.636	99.553	99.6621	100.186	100.371
236.434	99.853	99.8627	100.589	100.403
237.232	99.1898	99.6496	100.186	100.343
238.029	99.1898	100.151	100.387	100.485
238.826	99.5428	99.6621	100.5	100.403
239.624	99.5898	99.8988	100.186	100.455
240.421	99.7898	99.6621	100.701	100.234
241.218	99.1898	100.316	100.186	100.403
242.014	99.5428	99.8627	100.509	100.346
242.811	99.5898	99.6621	100.509	100.347
243.608	99.5898	99.7985	100.589	100.516
244.405	99.753	99.9505	100.701	100.427
245.202	99.7898	100.063	100.308	100.347
245.999	99.5	99.4615	100.308	100.568
246.796	99.5898	99.5493	100.509	100.484
247.591	99.7898	99.4615	100.408	100.459
248.388	99.953	100.2	100.408	100.455
249.185	99.3898	99.6621	100.387	100.427
249.981	99.553	100.063	100.387	100.374
250.778	99.9428	100.051	100.802	100.459
251.573	99.653	100.063	100.408	100.399
252.369	99.7428	99.7499	100.498	100.484
253.165	99.753	99.9144	100.399	100.402
253.962	99.5428	100.352	100.701	100.456
254.757	100.143	100.051	100.589	100.455
255.553	99.7428	100.251	100.61	100.456
256.349	99.3898	100.352	100.296	100.455
257.143	99.7428	100.151	100.296	100.371
257.939	99.5898	100.099	99.984	100.459
258.735	99.6	99.7985	100.106	100.459
259.53	99.9898	100.051	100.711	100.403
260.325	100.053	100.051	100.408	100.512
261.121	99.9898	99.6621	100.408	100.512
261.916	99.853	99.6621	100.498	100.596
262.711	99.6428	99.6621	100.387	100.485
263.505	99.7428	100.015	100.699	100.455
264.301	99.5898	100.151	100.61	100.516
265.096	99.5	99.9505	100.589	100.572
265.89	99.9898	100.251	100.186	100.572
266.685	99.6	100.251	100.61	100.599
267.479	99.5898	99.7499	100.5	100.684
268.274	99.753	100.063	100.79	100.737
269.068	99.8428	100.251	100.61	100.572
269.863	99.9428	99.7985	100.589	100.709
270.657	99.853	100.2	100.79	100.741
271.452	99.3898	100.151	100.589	100.572
272.245	99.3898	100.352	100.106	100.685
273.04	99.9428	100.2	100.186	100.765
273.833	99.7898	99.9991	100.186	100.822
274.627	99.653	99.8502	100.096	100.797
275.421	99.5898	99.6621	100.186	100.798
276.214	100.043	99.5979	100.701	100.822
277.009	99.3898	100.063	100.387	100.822
277.802	99.653	99.4615	100.186	100.854
278.595	99.5898	100.264	100.79	101.047
279.389	99.5898	99.9505	100.589	100.935
280.182	99.453	99.8502	100.387	101.136
280.975	99.753	100.264	100.5	101.132
281.769	99.5428	99.9505	100.699	101.329
282.562	99.453	100.4	100.509	101.023
283.354	99.9428	99.8502	100.701	101.192
284.148	99.553	99.8141	100.296	101.216
284.941	99.653	99.4615	100.699	101.246
285.733	99.953	99.8627	100.61	101.329
286.526	99.5428	100.264	100.5	101.361
287.319	99.353	99.7985	100.5	101.249
288.111	99.7428	100.063	100.589	101.304
288.904	99.3898	99.8502	100.5	101.104
289.696	99.7898	100.2	100.296	101.023
290.488	99.853	100.452	100.186	101.16
291.281	99.7898	100.151	100.5	100.967
292.073	99.6428	99.6621	100.6	100.992
292.865	99.8428	99.8141	100.207	100.967
293.657	99.653	100.051	100.498	100.964
294.449	99.9898	99.8627	100.812	100.992
295.241	99.653	100.063	100.298	100.797
296.032	99.853	99.8627	100.387	100.825
296.824	99.5428	99.7985	100.387	100.822
297.615	99.353	99.7985	101.102	100.682
298.408	99.553	99.6982	100.186	100.794
299.2	99.9	99.8141	100.387	100.737
299.991	99.7898	99.6621	100.296	100.628
300.782	99.9428	99.4615	99.7824	100.572
301.573	99.7428	99.8627	100.186	100.625
302.365	99.3898	100.099	100.598	100.599
303.156	99.953	99.8627	100.387	100.653
303.947	99.8	100.151	100.408	100.571
304.738	99.5898	100.151	100.912	100.625
305.529	99.5898	99.8627	100.387	100.54
306.32	99.953	100.151	100.399	100.568
307.109	99.653	99.8627	100.397	100.572
307.9	99.9898	99.9991	100.186	100.512
308.691	99.5898	100.215	100.207	100.625
309.481	99.753	100.4	100.186	100.568
310.272	99.5428	100.115	100.701	100.597
311.062	100.043	99.8627	100.207	100.541
311.853	99.553	99.9505	100.589	100.487
312.643	99.9898	100.063	100.79	100.403
313.432	99.553	100.352	100.397	100.512
314.222	99.853	100.215	100.912	100.653
315.013	99.3898	100.115	100.699	100.515
315.803	99.5898	100.2	100.387	100.459
316.593	99.653	100.099	100.598	100.625
317.381	99.953	99.8627	100.711	100.568
318.171	99.653	100.2	100.387	100.459
318.961	99.753	99.8141	100.308	100.516
319.751	99.553	99.7499	100.802	100.487
320.54	99.8428	100.151	100.5	100.568
321.329	99.9898	99.8627	100.589	100.516
322.119	99.9898	99.7499	100.812	100.596
322.908	99.7898	100.063	99.984	100.569
323.697	99.1898	99.6496	100.5	100.628
324.486	99.5898	100.316	100.387	100.484
325.276	99.553	99.8627	100.589	100.459
326.064	99.7898	100.015	100.298	100.597
326.853	99.8428	100.316	100.186	100.54
327.641	99.1898	99.8627	100.589	100.512
328.43	99.653	99.8627	100.186	100.572
329.219	99.953	100.063	100.802	100.459
330.007	100.043	99.8141	100.5	100.516
330.796	99.5898	99.8627	100.598	100.484
331.583	99.8	99.9991	100.701	100.681
332.372	99.9	99.8627	100.711	100.459
333.16	99.7898	100.464	100.812	100.596
333.948	99.1898	100.452	100.61	100.625
334.736	99.7898	99.8627	100.498	100.54
335.524	99.9898	99.8988	100.699	100.516
336.312	99.7898	99.9991	100.6	100.737
337.1	99.653	100.251	100.701	100.628
337.887	99.753	99.8627	100.589	100.709
338.676	99.1898	100.352	100.711	100.541
339.463	99.953	100.416	100.186	100.682
340.251	99.753	100.063	100.699	100.653
341.038	99.7428	99.8627	100.5	100.459
341.825	99.9	100.063	100.387	100.515
342.613	99.953	100.051	100.387	100.54
343.399	99.3898	100.2	100.589	100.569
344.187	99.953	100.015	100.589	100.512
344.974	99.9898	99.9144	100.387	100.596
345.76	99.9428	100.4	100.79	100.484
346.548	99.753	99.7499	100.509	100.459
347.335	99.7	100.264	100.296	100.54
348.121	99.9	99.8627	100.387	100.571
348.908	99.5898	100.215	100.901	100.513
349.695	99.9428	99.8627	100.408	100.516
350.481	99.853	100.2	100.701	100.568
351.267	99.453	100.051	100.589	100.568
352.054	99.653	100.151	100.901	100.403
352.84	99.7898	99.8627	100.61	100.428
353.626	99.953	99.7138	100.589	100.43
354.412	99.7898	99.7985	100.498	100.516
355.198	99.7428	99.9505	100.812	100.428
355.985	99.7898	99.6621	100.408	100.374
356.771	99.553	100.2	100.711	100.402
357.556	99.553	99.8502	100.387	100.371
358.342	99.953	99.9144	100.509	100.427
359.127	99.5898	100.051	100.901	100.458
359.913	100	100.2	100.701	100.455
360.698	99.9898	99.4615	100.498	100.515
361.483	99.5898	100.063	100.79	100.371
362.27	99.7898	100.099	100.711	100.177
363.055	99.853	100.015	100.387	100.403
363.84	99.5428	99.9991	100.589	100.54
364.625	99.553	99.4615	100.096	100.403
365.41	99.753	100.063	100.598	100.512
366.195	99.6428	100.015	100.186	100.402
366.98	99.7428	100.063	100.79	100.597
367.765	99.653	100.099	100.711	100.459
368.55	99.353	99.6621	100.387	100.427
369.334	99.3898	99.9144	100.699	100.484
370.119	100.243	99.9505	100.589	100.54
370.904	100.053	99.5493	100.387	100.455
371.688	99.3898	100.063	100.79	100.512
372.471	100.043	100.015	100.387	100.399
373.256	99.253	99.5493	100.387	100.625
374.04	99.7898	99.6621	100.509	100.399
374.824	99.753	99.7499	100.79	100.512
375.608	99.5898	99.7985	100.498	100.459
376.393	99.953	100.316	100.589	100.403
377.177	99.3898	100.264	100.387	100.403
377.961	99.5898	99.8627	100.5	100.371
378.743	99.7	100.063	100.812	100.402
379.527	99.753	100.051	100.79	100.516
380.311	99.7428	100.264	100.186	100.403
381.095	99.9898	100.015	100.589	100.372
381.877	99.753	99.8627	100.6	100.512
382.661	99.753	100.251	99.984	100.427
383.445	99.5898	99.8627	100.308	100.459
384.228	99.853	100.063	100.6	100.599
385.01	100.053	99.6621	100.701	100.571
385.794	99.553	100.264	100.589	100.371
386.577	99.9	99.8627	99.984	100.427
387.361	99.553	100.151	100.589	100.515
388.143	100.043	99.9144	100.296	100.456
388.926	99.9428	99.7985	100.387	100.515
389.708	99.3898	100.063	100.387	100.459
390.491	99.753	99.8627	100.61	100.347
391.274	99.9428	99.6621	100.79	100.371
392.055	99.553	99.6621	100.387	100.456
392.838	99.7	99.8627	100.79	100.347
393.621	99.9	100.051	100.498	100.543
394.403	99.5898	100.352	100.397	100.484
395.185	99.7428	99.7499	100.387	100.458
395.967	99.5	99.8627	100.308	100.347
396.749	99.7898	99.8627	100.589	100.344
397.53	99.553	99.9505	100.207	100.344
398.313	99.7898	99.0603	100.5	100.347
399.094	99.653	99.7138	100.5	100.343
399.876	99.9428	100.063	100.408	100.456
400.657	99.7428	100.063	100.509	100.43
401.44	100.053	99.9991	99.984	100.347
402.22	99.853	99.7985	100.186	100.513
403.003	99.853	100.316	100.812	100.484
403.783	99.8	100.2	100.509	100.402
404.564	99.7428	99.9991	100.5	100.343
405.346	99.5898	100.063	100.5	100.346
406.127	99.7898	100.063	100.509	100.346
406.907	99.853	100.215	100.387	100.455
407.689	99.5898	99.4615	100.5	100.455
408.469	99.453	100.215	100.106	100.399
409.251	99.553	100.264	100.6	100.399
410.031	99.6428	100.251	100.6	100.374
410.811	99.653	100.2	100.699	100.428
411.592	99.6428	100.063	100.79	100.346
412.373	99.7898	99.8627	100.298	100.343
413.153	99.7898	100.215	100.6	100.54
413.933	100.143	100.264	100.589	100.402
414.713	99.753	100.015	100.387	100.289
415.494	99.753	99.6621	100.61	100.177
416.274	99.7898	100.2	100.61	100.344
417.053	100.053	99.8988	100.399	100.427
417.833	100.19	99.6621	100.387	100.315
418.614	99.553	100.264	100.387	100.43
419.394	99.1898	99.8988	100.61	100.455
420.173	99.3898	100.063	100.701	100.347
420.953	99.7898	99.4615	100.298	100.371
421.732	99.5898	100.352	100.498	100.399
422.511	99.9898	99.9144	100.387	100.374
423.291	99.5898	99.8627	100.387	100.371
424.07	99.3898	99.8141	100.5	100.402
424.849	99.8428	99.7138	100.589	100.258
425.629	99.5898	100.3	100.711	100.29
426.408	99.3898	99.9991	100.509	100.43
427.187	99.453	100.2	100.308	100.484
427.966	99.5898	100.215	100.387	100.4
428.745	99.953	100.051	100.498	100.344
429.524	99.3898	99.6621	100.589	100.399
430.302	99.7428	100.115	100.79	100.427
431.081	99.7428	100.316	100.589	100.234
431.86	99.9428	100.063	100.79	100.347
432.638	99.553	100.063	100.387	100.29
433.417	99.8428	99.6621	100.912	100.234
434.194	99.5898	100.063	100.61	100.29
434.972	99.653	100.316	100.387	100.4
435.751	99.553	100.2	100.186	100.403
436.529	99.7898	99.8627	100.298	100.399
437.307	99.1898	99.8627	100.498	100.343
438.085	99.853	99.8627	100.711	100.372
438.863	99.853	99.6621	100.589	100.287
439.641	99.8428	99.2609	100.701	100.512
440.418	99.4428	99.7985	100.308	100.371
441.196	99.3898	99.6621	100.207	100.403
441.974	99.7898	99.7138	100.197	100.455
442.751	99.7898	100.452	100.61	100.399
443.529	99.753	99.8627	100.387	100.399
444.305	99.853	100.115	100.408	100.399
445.083	99.853	99.6621	100.498	100.346
445.861	99.7	100.2	99.984	100.403
446.638	99.853	99.0603	100.408	100.29
447.414	99.753	99.8502	100.387	100.515
448.192	100	100.516	100.5	100.287
448.969	99.953	100.063	100.903	100.403
449.745	99.7428	99.9505	100.186	100.43
450.522	99.5428	100.063	100.387	100.29
451.299	99.8428	100.316	100.589	100.343
452.075	99.453	99.4615	100.5	100.427
452.852	99.853	100.264	100.298	100.343
453.628	99.7898	100.015	100.186	100.343
454.404	99.7898	99.4615	100.308	100.403
455.181	99.3898	99.6621	100.701	100.343
455.957	99.7898	99.6621	100.6	100.314
456.733	99.9898	100.063	100.387	100.29
457.509	100.143	100.063	100.589	100.343
458.285	99.7	99.8627	100.387	100.258
459.061	99.753	100.316	100.589	100.427
459.837	99.4428	100.215	100.5	100.371
460.612	99.753	100.2	100.79	100.455
461.388	100.19	99.8988	100.005	100.54
462.163	99.653	100.151	100.589	100.4
462.94	99.653	99.6135	100.598	100.347
463.715	99.853	99.7499	100.802	100.427
464.491	99.653	100.099	100.207	100.346
465.265	99.9428	99.2609	100.598	100.258
466.04	99.853	99.8627	100.408	100.344
466.816	99.7428	100.4	100.589	100.29
467.591	100	100.063	100.387	100.371
468.366	99.8428	100.051	100.61	100.344
469.141	99.7898	99.9991	100.8	100.234
469.915	99.9428	99.7985	100.186	100.234
470.691	99.9	100.115	100.387	100.259
471.465	99.3898	100.4	100.207	100.371
472.239	99.9	99.8627	100.509	100.402
473.014	99.8428	100.2	100.912	100.399
473.789	99.553	100.151	100.992	100.427
474.563	99.5898	100.051	100.308	100.372
475.337	100.243	99.6621	100.589	100.371
476.111	99.5	100.051	100.589	100.286
476.886	99.853	99.2609	100.8	100.258
477.66	99.7898	100.316	100.61	100.317
478.434	99.9898	99.5979	100.5	100.484
479.207	99.453	100.264	100.387	100.347
479.981	99.5898	100.516	100.387	100.314
480.756	99.853	100.063	100.397	100.371
481.529	99.7	100.264	100.298	100.371
482.303	100.053	100.063	100.005	100.427
483.076	99.5898	99.8141	100.699	100.29
483.85	99.853	100.264	100.387	100.317
484.623	99.9428	99.8141	100.509	100.347
485.396	99.9	99.8627	100.589	100.455
486.169	99.453	99.9991	100.397	100.346
486.942	99.753	100.063	100.711	100.347
487.716	99.3898	100.063	100.509	100.343
488.489	99.7428	99.9991	100.6	100.287
489.261	99.7	100.051	100.61	100.403
490.034	99.9898	100.264	100.6	100.399
490.807	99.5	100.015	100.589	100.403
491.58	99.7	99.9144	100.308	100.346
492.353	99.9428	100.215	100.5	100.403
493.125	99.7428	100.416	100.812	100.177
493.898	99.653	100.015	100.296	100.234
494.67	99.7428	100.215	100.589	100.259
495.443	99.4428	99.7985	100.711	100.458
496.215	99.6428	99.9505	100.387	100.402
496.987	99.7898	99.8627	100.701	100.371
497.76	99.7898	100.099	100.387	100.4
498.531	99.3898	99.8627	100.5	100.347
499.303	99.453	99.9991	100.589	100.512
500.075	99.9898	99.4615	100.106	100.29
500.847	99.7428	99.7138	100.186	100.315
501.619	100	99.2609	99.984	100.287
502.391	99.7898	100.063	100.387	100.399
503.162	99.1898	99.4615	100.308	100.343
503.933	100.053	100.215	100.699	100.427
504.705	99.653	99.6621	100.589	100.43
505.477	99.6428	100.352	100.296	100.399
506.247	99.4428	99.6621	100.79	100.29
507.019	99.853	99.6621	100.509	100.347
507.79	99.9428	100.063	100.387	100.343
508.56	100.053	100.151	100.589	100.261
509.332	99.753	100.099	100.387	100.29
510.103	99.953	99.6621	100.711	100.402
510.873	99.553	100.316	100.186	100.484
511.644	99.9898	100.051	100.387	100.455
512.416	99.5898	100.099	100.61	100.346
513.185	99.9898	100.215	99.984	100.343
513.956	99.7	100.015	100.387	100.4
514.726	99.453	100.251	100.711	100.177
515.497	100.053	100.3	100.308	100.43
516.267	100.143	100.063	100.812	100.402
517.038	99.8428	99.7138	100.509	100.343
517.808	99.6428	100.215	100.6	100.403
518.578	99.8	99.449	100.509	100.344
519.348	99.753	100.151	100.79	100.455
520.118	99.553	100.063	100.387	100.317
520.888	99.1898	99.8141	100.408	100.427
521.657	99.653	99.9505	100.589	100.427
522.427	99.8428	100.215	101.205	100.403
523.197	99.7898	100.251	100.408	100.427
523.966	99.9	100.015	100.701	100.455
524.736	99.853	99.8627	100.408	100.314
525.505	99.853	100.063	100.901	100.371
526.274	99.9898	100.063	100.408	100.29
527.044	99.9	99.9991	100.5	100.347
527.813	99.5898	100.151	100.387	100.372
528.582	99.9	100.264	100.589	100.399
529.351	99.9428	100.051	100.598	100.347
530.12	99.653	99.8627	100.699	100.458
530.888	99.3898	100.2	100.802	100.371
531.658	99.9428	100.063	100.61	100.402
532.426	99.7898	100.051	100.298	100.399
533.195	99.653	100.115	100.589	100.371
533.964	99.9428	100.015	100.387	100.484
534.732	99.853	99.8627	100.387	100.347
535.5	99.3898	99.6621	100.802	100.402
536.268	99.953	100.416	100.901	100.29
537.036	99.5898	99.9505	100.186	100.343
537.806	99.9428	99.8627	100.186	100.455
538.574	100	99.8627	100.509	100.459
539.341	99.3428	99.8627	100.802	100.347
540.109	99.753	100.063	100.197	100.399
540.877	99.7898	100.151	100.79	100.456
541.645	100.143	99.8627	100.589	100.485
542.412	99.7898	100.063	100.186	100.371
543.18	99.5898	100.151	100.387	100.402
543.948	99.7	99.6496	100.408	100.403
544.716	99.5898	100.099	100.387	100.315
545.483	99.7898	100.251	100.296	100.347
546.251	99.8	100.151	99.984	100.347
547.018	99.853	99.7499	100.589	100.344
547.785	99.8	99.7985	100.5	100.403
548.552	99.3898	99.7985	100.901	100.512
549.319	99.5898	100.251	100.79	100.402
550.086	99.8428	99.6135	100.61	100.427
550.853	99.5898	100.264	100.387	100.315
551.62	99.8	99.8627	100.79	100.234
552.386	99.8	100.151	100.408	100.427
553.153	99.6428	100.352	100.589	100.314
553.919	99.5898	100.115	100.186	100.343
554.686	99.753	100.051	100.308	100.344
555.453	99.7428	100.251	100.701	100.289
556.219	99.653	100.063	100.589	100.343
556.986	99.1898	100.2	100.186	100.286
557.752	99.9898	100.063	100.701	100.344
558.517	99.7898	100.099	100.186	100.399
559.284	99.3898	99.6621	100.598	100.487
560.05	99.853	99.6621	100.589	100.347
560.816	99.753	99.8627	100.387	100.289
561.582	99.5	99.9991	100.711	100.399
562.347	99.853	100.099	100.61	100.399
563.113	99.653	99.9505	100.711	100.346
563.879	99.5898	99.6496	100.186	100.343
564.645	100.243	99.9505	100.509	100.289
565.41	99.7428	100.464	100.589	100.347
566.175	99.7898	100.251	100.5	100.484
566.941	99.9	100.3	101.104	100.344
567.706	99.6428	100.2	100.701	100.347
568.471	99.9898	100.063	100.186	100.314
569.237	99.3898	99.8627	100.79	100.399
570.001	99.9898	99.8627	100.387	100.29
570.766	99.7428	100.352	100.589	100.234
571.531	99.7898	100.151	100.79	100.347
572.296	99.8428	100.215	100.397	100.347
573.06	99.5428	99.8627	100.812	100.29
573.825	99.5898	99.8502	100.711	100.29
574.59	99.9	100.051	100.711	100.455
575.354	99.7428	100.051	99.984	100.29
576.119	99.5898	99.9505	100.8	100.234
576.883	99.7	99.9505	100.699	100.371
577.648	99.4	99.8627	100.207	100.344
578.411	99.9898	99.7985	99.984	100.427
579.175	100.043	100.352	100.802	100.399
579.94	99.7898	100.452	100.186	100.399
580.703	99.5898	100.051	100.397	100.403
581.468	99.8428	100.264	100.509	100.427
582.231	99.3898	100.015	100.598	100.289
582.996	99.653	99.9505	100.498	100.399
583.759	99.753	100.099	101.004	100.145
584.522	99.9898	99.9505	100.589	100.347
585.286	99.7898	100.316	99.984	100.258
586.049	99.7898	100.251	100.298	100.371
586.812	99.7898	100.051	100.61	100.344
587.577	99.5898	100.051	100.598	100.347
588.339	99.9428	99.9991	100.598	100.286
589.102	99.653	100.063	100.912	100.371
589.865	99.7428	100.063	100.186	100.347
590.629	99.8	99.7985	100.308	100.314
591.392	99.9898	100.316	100.699	100.399
592.154	99.9	100.215	100.207	100.177
592.917	99.5898	100.015	100.589	100.287
593.68	99.7428	100.063	100.298	100.286
594.443	99.9898	100.063	100.498	100.346
595.205	99.7898	100.251	100.589	100.29
595.967	99.753	100.015	100.096	100.371
596.73	99.753	100.151	100.5	100.314
597.492	100.053	99.9991	100.096	100.347
598.254	99.9	99.8627	100.79	100.399
599.017	100.153	99.4615	100.509	100.29
599.779	99.9428	100.151	100.207	100.4
600.541	99.653	99.9144	100.598	100.29
601.303	99.453	99.6135	100.699	100.399
602.065	99.753	100.316	99.984	100.371
602.827	99.7898	99.8627	100.912	100.29
603.588	99.7428	100.115	100.79	100.287
604.35	100.153	99.9991	100.186	100.343
605.112	99.7898	99.8627	99.984	100.427
605.873	99.3898	100.051	100.5	100.314
606.635	99.9898	99.8627	100.397	100.343
607.396	99.7428	100.115	100.8	100.343
608.157	99.8	100.251	100.8	100.317
608.919	99.753	99.8627	100.509	100.29
609.68	99.5898	99.8627	100.701	100.343
610.441	99.3898	100.3	100.5	100.29
611.201	99.553	99.8502	100.903	100.371
611.962	99.7898	99.4615	100.8	100.234
612.723	100.19	99.8502	100.397	100.234
613.484	99.753	100.215	100.5	100.314
614.245	100.043	100.015	100.589	100.286
615.006	99.853	100.264	100.207	100.286
615.765	99.5898	99.9991	100.589	100.43
616.526	99.753	100.099	100.387	100.317
617.287	100.1	99.4615	100.589	100.286
618.047	99.753	100.264	100.61	100.231
618.807	99.7898	99.6621	100.61	100.289
619.567	99.9428	100.063	100.79	100.344
620.327	99.753	100.2	100.589	100.314
621.088	99.253	99.9505	100.61	100.314
621.847	99.5898	100.015	100.711	100.289
622.607	99.753	100.115	100.387	100.258
623.367	99.9428	100.063	100.589	100.315
624.126	99.7898	100.264	100.106	100.258
624.886	99.3428	100.015	100.408	100.23
625.646	99.953	100.264	100.589	100.29
626.405	99.9428	100.015	100.106	100.23
627.165	99.7428	100.151	100.711	100.234
627.924	99.5898	100.063	100.589	100.202
628.683	99.7898	100.264	100.589	100.121
629.442	99.953	99.8988	100.589	100.399
630.202	99.7898	99.8627	100.387	100.286
630.961	98.9898	99.6621	100.802	100.29
631.72	99.7898	100.3	100.399	100.29
632.479	99.7898	100.151	100.802	100.347
633.237	99.9428	99.8627	100.589	100.314
633.997	99.8428	99.8627	100.589	100.174
634.755	99.5898	99.6621	100.387	100.347
635.513	99.7898	100.464	100.8	100.286
636.272	99.5898	99.9991	100.399	100.177
637.03	99.7898	99.8627	100.298	100.23
637.789	99.653	100.063	100.197	100.371
638.547	99.7	100.151	100.701	100.234
639.305	99.7898	100.2	100.812	100.234
640.064	99.5898	99.8627	100.186	100.29
640.821	99.653	99.9991	100.387	100.258
641.579	99.3898	99.4615	100.186	100.399
642.338	99.9	100.316	100.79	100.346
643.095	99.953	99.6621	100.186	100.287
643.853	100	100.215	100.903	100.314
644.611	99.5898	99.9505	100.6	100.286
645.368	99.9	99.8141	100.812	100.23
646.126	99.9898	99.6621	100.598	100.347
646.883	99.653	100.063	100.6	100.286
647.641	99.3898	100.051	100.711	100.343
648.398	99.753	99.0603	100.6	100.371
649.155	99.7428	100.063	100.589	100.428
649.912	99.7898	100.063	100.699	100.286
650.669	99.7898	100.264	100.207	100.23
651.427	99.753	100.2	100.61	100.371
652.184	100.143	100.151	100.711	100.202
652.941	99.653	99.9991	100.6	100.347
653.697	99.9898	100.151	100.397	100.202
654.454	100.453	100.2	100.992	100.261
655.211	99.853	100.552	100.589	100.314
655.967	99.9	100.352	100.598	100.343
656.724	99.553	99.9505	100.387	100.314
657.48	99.9428	100.015	100.387	100.258
658.236	99.3898	99.8141	100.408	100.314
658.992	99.8	100.063	100.589	100.23
659.749	99.8428	100.251	100.397	100.317
660.505	99.653	100.251	100.701	100.344
661.261	99.853	100.264	100.812	100.344
662.017	99.6428	99.8627	100.509	100.346
662.773	99.1898	99.9505	100.701	100.121
663.529	99.7428	99.6621	100.408	100.344
664.285	99.5	100.151	100.903	100.261
665.041	99.7428	100.015	100.509	100.29
665.796	99.8428	100.051	100.186	100.346
666.552	99.8428	99.9505	100.498	100.177
667.306	100.143	99.8502	100.79	100.205
668.062	100.053	100.416	100.589	100.177
668.818	99.5	100.063	100.812	100.314
669.573	99.7898	100.099	100.61	100.286
670.328	99.953	100.063	100.298	100.344
671.084	99.3898	100.115	100.387	100.315
671.838	100.143	100.063	100.5	100.346
672.593	99.9898	100.063	100.509	100.177
673.348	99.453	100.099	100.701	100.233
674.103	100	100.2	100.5	100.231
674.857	99.853	100.063	100.498	100.343
675.612	99.353	100.464	100.5	100.234
676.367	99.7428	100.051	100.701	100.344
677.121	99.9898	99.2609	100.79	100.234
677.876	99.7898	100.215	100.509	100.371
678.63	99.753	99.8627	100.186	100.399
679.384	99.9898	99.6621	100.812	100.343
680.139	100.153	100.215	100.509	100.344
680.892	100	100.316	100.912	100.231
681.647	100.343	99.8502	100.701	100.261
682.401	99.9428	100.063	100.699	100.286
683.154	99.753	100.115	100.387	100.286
683.909	99.6428	100.251	100.397	100.233
684.662	99.7	99.6621	100.589	100.29
685.416	99.653	100.051	100.387	100.343
686.169	99.5898	100.063	100.812	100.29
686.923	100.053	99.6621	100.399	100.233
687.676	99.9	100.051	100.701	100.314
688.43	99.8428	100.063	100.408	100.177
689.183	99.7898	100.3	100.589	100.344
689.937	99.7898	99.8627	100.589	100.177
690.689	99.9428	100.464	100.79	100.258
691.442	99.853	99.8141	100.699	100.234
692.196	99.853	99.7985	100.589	100.23
692.948	99.853	99.8627	100.387	100.233
693.702	99.5898	100.151	100.509	100.314
694.454	99.853	99.8141	100.589	100.174
695.207	100.1	100.264	99.984	100.315
695.96	99.6428	99.6621	100.408	100.317
696.712	99.7898	100.316	100.387	100.458
697.464	99.7898	99.9991	100.399	100.203
698.216	99.453	99.9991	100.387	100.371
698.97	99.6	100.2	100.589	100.314
699.722	99.5428	99.8627	100.8	100.347
700.474	99.953	99.9144	100.186	100.371
701.225	99.553	100.115	100.509	100.23
701.978	99.7898	100.063	100.992	100.177
702.73	100	100.251	100.61	100.231
703.482	99.5898	99.8627	100.397	100.402
704.233	100.2	99.8627	100.589	100.286
704.985	99.9898	100.063	100.61	100.343
705.737	99.5898	99.8988	100.408	100.399
706.489	99.853	99.9505	100.387	100.4
707.241	99.7898	99.6621	100.509	100.314
707.992	99.5	99.9505	100.699	100.23
708.743	99.7898	100.015	100.901	100.177
709.494	99.6428	100.115	100.387	100.29
710.246	99.5	99.6621	100.6	100.347
710.997	99.9428	99.8502	100.589	100.343
711.748	99.9898	99.4615	100.589	100.259
712.499	99.5898	99.6621	100.589	100.234
713.25	99.753	99.6621	100.61	100.234
714.001	99.7898	100.115	100.79	100.317
714.751	100.19	100.264	100.397	100.177
715.502	99.7	100.063	100.992	100.23
716.253	99.953	99.2609	100.387	100.233
717.004	99.9428	99.8627	100.509	100.344
717.754	99.3898	99.9991	100.397	100.344
718.505	99.5898	100.2	100.408	100.177
719.254	99.7428	100.215	100.901	100.344
720.004	99.8428	100.352	100.79	100.177
720.755	99.6428	99.9991	100.399	100.258
721.505	99.7	100.352	100.408	100.29
722.255	99.1898	99.8502	100.408	100.29
723.006	99.9898	100.151	100.509	100.314
723.755	99.5898	99.7138	100.387	100.317
724.505	99.9898	100.063	100.901	100.258
725.255	99.953	99.8627	100.701	100.344
726.005	99.3898	100.151	100.79	100.289
726.753	99.9	100.063	100.308	100.286
727.503	99.6428	99.8627	100.399	100.344
728.253	100.2	100.665	100.408	100.258
729.003	99.7428	100.215	100.6	100.344
729.751	99.853	100.215	100.387	100.317
730.501	99.853	100.063	100.498	100.287
731.25	100	99.8141	100.699	100.234
731.999	100.1	99.4615	100.699	100.317
732.748	99.9898	100.063	100.701	100.4
733.496	99.5898	99.6621	100.812	100.286
734.246	99.9898	100.015	100.186	100.258
734.995	99.9428	100.4	100.298	100.177
735.743	99.753	99.9991	100.589	100.399
736.492	99.553	99.9991	100.509	100.261
737.24	100	100.264	100.5	100.371
737.989	100.043	100.063	99.984	100.234
738.737	99.3898	99.6621	100.498	100.314
739.486	99.5898	100.099	100.79	100.315
740.234	99.5898	99.9991	100.812	100.343
740.983	99.6428	100.552	100.387	100.315
741.73	99.7428	100.215	100.589	100.259
742.479	99.9898	100.215	100.509	100.234
743.226	99.7898	99.8627	100.711	100.286
743.974	99.653	100.063	100.903	100.29
744.722	99.553	99.8627	100.498	100.374
745.47	99.7898	100.063	100.498	100.371
746.218	100.3	100.063	101.013	100.374
746.965	99.953	99.8627	100.699	100.202
747.712	99.7428	99.6621	100.61	100.314
748.461	99.9	100.215	100.812	100.177
749.208	99.953	100.063	100.387	100.203
749.955	99.9898	100.215	100.408	100.427
750.702	99.453	99.6496	100.589	100.314
751.45	100.143	99.9991	100.711	100.374
752.196	99.653	99.2609	100.61	100.287
752.943	99.653	99.8627	100.711	100.314
753.69	99.853	99.6621	100.5	100.23
754.438	99.9428	100.264	100.589	100.261
755.184	99.3898	100.051	100.5	100.344
755.931	99.5898	100.063	100.589	100.344
756.677	99.7898	100.063	100.589	100.177
757.424	99.853	100.063	100.589	100.177
758.17	99.5898	99.8627	100.79	100.315
758.916	99.9898	99.6621	100.6	100.234
759.664	100.143	100.063	100.589	100.233
760.41	99.7428	100.3	100.79	100.346
761.156	99.7898	100.264	100.992	100.286
761.902	99.5898	99.9505	100.79	100.234
762.648	99.7898	100.115	100.498	100.233
763.394	99.5898	100.015	100.387	100.343
764.14	99.9898	100.251	100.79	100.258
764.886	99.5	100.215	100.903	100.372
765.632	99.853	100.115	100.6	100.177
766.377	99.3898	100.352	100.6	100.287
767.123	99.9898	100.099	100.408	100.234
767.869	99.3898	100.264	100.387	100.399
768.614	99.7898	100.063	100.298	100.371
769.36	99.7898	100.316	100.699	100.234
770.104	99.853	100.251	100.711	100.231
770.849	99.5898	100.251	100.387	100.314
771.595	100.053	99.9505	100.711	100.344
772.34	99.753	99.6135	100.901	100.315
773.085	99.8428	100.063	100.598	100.289
773.83	99.953	100.251	100.399	100.372
774.574	99.7898	100.215	100.589	100.177
775.319	99.7428	100.115	100.589	100.289
776.064	100.153	99.8627	100.387	100.314
776.809	100.19	100.352	100.79	100.23
777.554	99.9	100.099	100.589	100.399
778.298	99.9428	100.352	100.901	100.343
779.042	99.553	99.8627	100.5	100.231
779.787	100.1	100.063	100.509	100.177
780.531	99.5898	100.051	100.308	100.346
781.275	99.3898	99.6621	100.589	100.344
782.02	99.9	100.316	100.387	100.117
782.763	99.1898	99.6496	100.509	100.289
783.507	99.7898	99.8627	100.298	100.258
784.252	99.6428	100.015	100.387	100.231
784.995	99.553	99.8627	100.197	100.399
785.739	99.653	100.063	100.509	100.314
786.482	99.5898	99.8502	100.298	100.286
787.226	99.653	100.063	100.186	100.287
787.969	100.053	99.8627	100.498	100.231
788.713	99.3898	100.051	100.711	100.286
789.457	99.5	99.6982	100.6	100.347
790.2	99.853	100.464	100.186	100.259
790.944	99.5898	100.251	100.61	100.258
791.687	100.353	100.063	100.812	100.287
792.429	99.6428	99.9991	100.699	100.346
793.173	99.7898	99.8988	100.186	100.258
793.915	99.7898	99.8627	100.589	100.372
794.659	99.7898	99.6496	100.589	100.314
795.401	99.9898	100.015	100.589	100.374
796.144	99.453	99.9991	100.6	100.177
796.887	99.8428	99.6621	100.5	100.399
797.629	99.1898	100.015	100.387	100.343
798.372	99.9428	99.8627	100.79	100.258
799.115	99.453	100.051	100.812	100.455
799.857	99.7898	100.416	100.509	100.286
800.599	100.1	100.352	100.5	100.29
801.342	99.653	100.264	100.711	100.343
802.083	99.8428	99.4615	100.79	100.234
802.825	100.043	99.5493	100.699	100.258
803.567	99.853	100.063	100.589	100.314
804.31	99.3898	99.9991	100.901	100.286
805.051	99.9428	100.051	100.509	100.177
805.793	99.9428	100.063	100.701	100.289
806.534	99.7428	99.8988	100.812	100.177
807.276	99.653	100.151	100.61	100.371
808.018	99.853	99.6621	100.5	100.258
808.76	99.5898	99.6621	100.387	100.234
809.501	99.853	100.215	100.802	100.458
810.242	99.9428	100.552	100.8	100.347
810.984	99.5428	99.8627	100.901	100.347
811.725	99.9	100.063	100.387	100.23
812.466	99.9898	100.151	100.387	100.287
813.207	100.19	99.8627	100.61	100.343
813.948	99.8	99.8627	99.984	100.314
814.689	100.19	100.015	100.699	100.286
815.429	99.7898	99.8627	100.589	100.399
816.17	99.7428	100.316	100.397	100.261
816.911	99.5898	100.063	100.5	100.347
817.652	99.853	100.063	100.711	100.317
818.392	100.19	100.653	100.6	100.261
819.133	99.7898	99.9144	100.5	100.287
819.873	100.1	99.9505	100.298	100.287
820.614	99.8428	99.8502	100.711	100.314
821.354	99.753	100.051	100.589	100.314
822.093	99.653	100.4	100.387	100.374
822.834	99.9898	100.2	100.106	100.343
823.574	99.7898	100.251	100.589	100.261
824.314	99.7898	100.063	101.013	100.347
825.054	99.9898	100.264	100.61	100.346
825.794	100.143	99.6621	100.701	100.314
826.533	99.653	99.8502	100.901	100.289
827.273	99.953	100.051	100.61	100.234
828.013	100.153	100.015	100.598	100.23
828.753	99.9428	100.616	100.094	100.234
829.491	100.1	100.015	100.812	100.286
830.231	99.9898	100.264	100.387	100.314
830.971	100.143	100.051	100.79	100.289
831.709	99.753	99.8627	100.387	100.29
832.449	99.3898	100.015	100.6	100.234
833.188	99.7898	99.8627	100.812	100.29
833.926	99.7898	99.6621	100.711	100.29
834.666	99.953	100.352	100.711	100.234
835.404	99.7898	100.3	100.598	100.29
836.143	99.3898	99.4615	100.509	100.258
836.882	99.953	100.063	100.812	100.234
837.62	99.8	99.7499	100.903	100.315
838.36	100.1	100.264	100.589	100.234
839.097	99.953	100.316	100.509	100.344
839.836	99.7898	100.115	100.79	100.347
840.574	99.5898	100.352	100.387	100.29
841.313	99.8428	100.4	100.589	100.261
842.051	100.043	100.063	100.812	100.343
842.79	99.9428	99.8627	100.408	100.287
843.527	99.953	99.9505	100.589	100.371
844.265	99.8	99.6621	100.186	100.234
845.003	100.19	100.151	100.699	100.347
845.741	99.953	100.115	100.701	100.314
846.479	99.7898	100.051	100.598	100.29
847.216	99.4428	99.9991	100.812	100.231
847.954	99.553	100.063	100.61	100.371
848.692	99.953	99.6621	100.408	100.314
849.429	99.8428	99.8627	100.387	100.203
850.166	99.7	99.9505	100.509	100.317
850.903	99.1898	99.9505	100.308	100.317
851.641	99.853	100.264	100.61	100.286
852.378	99.7428	100.063	100.61	100.234
853.115	99.9	100.264	100.387	100.177
853.852	99.9898	100.215	100.589	100.286
854.59	99.3898	100.015	100.992	100.371
855.326	99.653	100.015	100.509	100.346
856.063	100.153	100.552	100.61	100.234
856.799	99.7898	100.264	100.498	100.23
857.536	99.5898	99.8627	100.802	100.314
858.272	99.7428	100.051	100.387	100.29
859.009	99.9898	100.264	100.802	100.399
859.746	99.5898	100.552	100.509	100.347
860.482	100.19	99.8988	100.408	100.343
861.219	99.5898	100.151	101.114	100.374
861.955	99.853	99.8627	100.903	100.4
862.691	99.8428	100.2	100.699	100.205
863.427	99.953	99.8627	100.589	100.289
864.163	100	99.9505	99.984	100.286
864.899	99.5898	99.4615	99.7824	100.343
865.635	99.7428	99.8627	100.589	100.344
866.371	99.9898	99.8627	100.61	100.314
867.106	99.3898	100.251	100.61	100.314
867.842	99.7898	100.015	100.589	100.202
868.577	100.253	100.264	100.498	100.343
869.312	99.7898	100.264	100.711	100.289
870.048	99.3898	100.051	100.589	100.286
870.783	99.7898	100.2	100.589	100.289
871.519	100.143	100.501	100.387	100.314
872.254	99.5898	99.8627	100.711	100.29
872.99	99.8	100.2	100.509	100.314
873.724	99.8428	100.115	100.589	100.317
874.459	99.5898	100.264	100.912	100.29
875.194	99.853	100.151	100.186	100.261
875.929	99.753	100.316	100.79	100.205
876.664	99.853	100.4	100.812	100.287
877.398	100	100.063	100.8	100.289
878.133	99.7898	100.264	100.903	100.317
878.868	100.143	100.215	100.6	100.344
879.601	99.7898	99.9991	100.701	100.399
880.336	99.553	100.063	100.711	100.343
881.071	99.7898	100.264	100.509	100.234
881.805	99.7898	100.063	101.002	100.317
882.539	99.9	100.063	100.298	100.261
883.274	99.9428	100.115	100.8	100.177
884.007	99.6428	99.8988	100.812	100.371
884.742	99.8428	99.8141	100.387	100.29
885.475	100.143	100.063	100.711	100.121
886.209	99.8	99.6621	100.387	100.234
886.942	99.953	100.251	100.399	100.286
887.676	100.1	100.264	100.701	100.177
888.409	99.7898	100.051	100.397	100.29
889.144	99.8428	99.8502	100.903	100.177
889.876	99.9898	100.416	100.711	100.29
890.611	99.553	100.063	100.711	100.314
891.343	99.553	99.8627	100.802	100.343
892.077	99.7	100.099	99.984	100.314
892.81	99.9428	100.264	100.509	100.317
893.542	99.9898	99.6621	100.79	100.202
894.276	100.053	99.8627	100.5	100.286
895.009	99.5898	99.7985	100.408	100.344
895.742	99.853	100.063	100.61	100.259
896.475	100.19	99.6621	100.408	100.344
897.207	99.9	99.8627	101.002	100.347
897.941	100	100.215	100.812	100.317
898.673	99.7428	99.9144	100.509	100.343
899.405	99.1898	100.063	100.589	100.286
900.137	100.343	100.264	100.701	100.371
900.87	99.7898	100.051	100.901	100.259
901.602	99.853	99.8502	100.589	100.346
902.334	100.253	100.352	100.701	100.314
903.066	99.853	99.8627	100.397	100.314
903.798	99.7428	99.8627	100.589	100.374
904.531	99.853	100.552	100.186	100.29
905.263	99.953	100.352	100.711	100.317
905.995	100.053	100.264	100.387	100.175
906.726	99.7428	100.151	100.79	100.347
907.458	99.5898	99.8627	100.812	100.344
908.189	100.043	100.215	100.399	100.289
908.921	99.553	100.063	100.589	100.287
909.652	99.853	100.416	100.509	100.286
910.384	100.043	99.8627	100.61	100.343
911.115	99.8428	99.9505	100.589	100.403
911.846	99.5898	100.352	100.509	100.4
912.577	100.053	99.6621	100.802	100.343
913.309	99.653	99.8627	100.387	100.374
914.04	100.19	100.4	100.812	100.234
914.771	99.7898	99.9505	100.387	100.343
915.502	100.243	100.4	100.79	100.289
916.233	99.7428	99.9991	100.79	100.177
916.963	100.153	99.9991	100.387	100.29
917.694	99.4428	99.9505	100.61	100.402
918.425	99.653	99.9505	100.408	100.371
919.156	100.053	99.8627	100.711	100.317
919.885	100.19	99.8627	100.387	100.343
920.616	99.853	100.215	100.812	100.258
921.346	99.9428	100.4	100.6	100.4
922.077	100.19	100.552	100.699	100.287
922.807	100	100.051	100.711	100.399
923.537	100.153	100.2	100.298	100.287
924.267	99.5898	99.9144	100.387	100.346
924.997	99.9898	100.264	100.701	100.317
925.727	99.7898	99.6621	101.104	100.234
926.456	99.653	100.452	100.589	100.371
927.186	99.9898	100.151	100.186	100.177
927.917	100.053	100.063	100.589	100.43
928.645	99.5898	100.063	100.701	100.233
929.375	99.653	100.452	100.5	100.29
930.105	100.043	100.115	101.013	100.347
930.834	99.9	100.464	100.711	100.343
931.564	99.7428	99.6621	100.498	100.347
932.292	100.1	100.501	100.387	100.315
933.022	99.5428	100.015	100.598	100.343
933.75	99.5898	100.115	100.387	100.343
934.48	99.753	99.8627	100.387	100.23
935.209	100.053	100.251	99.984	100.233
935.938	99.753	100.251	100.802	100.286
936.666	99.3898	100.015	100.701	100.402
937.395	99.9	100.215	100.387	100.177
938.123	100.1	100.2	100.699	100.286
938.853	100.153	99.8627	100.699	100.286
939.581	99.9898	99.9505	100.61	100.29
940.31	99.8	100.3	100.812	100.287
941.038	99.7898	100.464	100.61	100.346
941.766	99.9428	100.063	100.701	100.344
942.495	99.9898	99.4615	100.598	100.29
943.222	99.7898	100.2	100.61	100.258
943.95	99.7898	100.264	100.498	100.402
944.679	99.9	100.264	100.802	100.314
945.406	99.7898	99.9505	100.802	100.343
946.134	99.753	100.063	100.701	100.289
946.863	100.053	100.015	100.598	100.289
947.59	100.053	100.264	100.79	100.371
948.317	99.9898	100.352	100.589	100.234
949.045	100.053	99.8627	100.397	100.43
949.773	99.7898	100.063	100.498	100.343
950.5	100.19	99.8627	100.509	100.372
951.227	99.3898	100.4	100.589	100.286
951.955	100.1	100.063	100.509	100.371
952.682	99.5898	100.264	100.387	100.343
953.409	99.7	99.9991	100.812	100.314
954.135	99.9428	99.9991	100.711	100.177
954.864	99.9	100.215	100.711	100.399
955.59	99.9	100.251	100.79	100.314
956.317	99.5	100.251	100.397	100.29
957.044	99.853	100.063	100.61	100.343
957.771	99.7898	99.8627	100.992	100.287
958.497	99.9428	99.8627	100.387	100.347
959.224	99.8	100.464	100.589	100.234
959.95	100	100.063	100.387	100.314
960.677	100.19	100.352	100.8	100.374
961.403	99.5898	100.151	100.408	100.459
962.129	100.143	100.416	100.589	100.29
962.856	99.3898	100.464	100.5	100.286
963.582	99.953	100.264	100.408	100.234
964.308	100.143	100.264	100.79	100.371
965.034	99.7	100.3	100.387	100.343
965.76	99.753	99.9505	100.8	100.286
966.484	99.5898	100.264	100.992	100.314
967.21	99.9	100.063	101.114	100.372
967.936	100.043	100.264	100.589	100.343
968.662	99.953	100.616	100.589	100.344
969.388	99.9898	99.6621	100.79	100.29
970.113	99.9428	100.115	100.589	100.234
970.839	99.9898	100.151	100.589	100.29
971.565	99.3898	100.151	100.387	100.146
972.29	100.143	100.416	100.589	100.371
973.013	99.353	100.452	100.387	100.258
973.739	99.5898	100.151	100.61	100.372
974.464	99.753	100.352	100.711	100.286
975.19	99.853	100.416	100.387	100.202
975.915	99.9428	100.464	100.387	100.29
976.638	100.053	99.6621	100.509	100.289
977.363	99.7	100.352	100.589	100.347
978.088	99.9428	100.063	100.408	100.286
978.813	99.5898	100.416	101.013	100.177
979.538	100.39	100.063	100.79	100.314
980.261	99.853	100.251	100.186	100.23
980.986	99.8428	100.316	100.589	100.286
981.711	100.19	100.4	100.79	100.484
982.436	99.7428	100.063	100.8	100.121
983.158	99.653	99.6621	100.296	100.234
983.883	99.6428	99.8627	100.408	100.347
984.608	100.253	100.215	100.387	100.314
985.332	99.5898	100.051	100.399	100.314
986.054	100.253	100.464	100.802	100.371
986.779	99.5898	100.251	100.509	100.314
987.503	100.153	100.464	100.79	100.29
988.226	100.053	100.063	100.598	100.515
988.95	99.5898	100.063	100.498	100.29
989.674	99.7898	100.601	100.79	100.346
990.396	99.9428	100.352	100.589	100.347
991.12	99.7898	100.264	100.589	100.29
991.844	100.253	99.9991	100.5	100.289
992.566	99.4428	100.063	100.711	100.177
993.29	99.7898	100.051	100.79	100.399
994.014	99.7898	100.063	100.498	100.399
994.736	100.2	100.051	100.711	100.314
995.46	100.143	100.063	100.589	100.314
996.181	99.6	100.416	100.8	100.234
996.905	100.2	100.063	100.6	100.233
997.629	100.143	100.015	100.399	100.177
998.35	99.9	100.151	100.711	100.314
999.073	100.053	100.051	100.912	100.314
999.795	100.19	100.2	100.699	100.233
1000.52	100.353	100.151	100.308	100.29
1001.24	99.7	100.063	100.711	100.286
1001.96	100.143	100.352	100.79	100.399
1002.68	99.9898	100.015	100.397	100.286
1003.41	99.5898	100.063	100.589	100.258
1004.13	99.553	100.464	100.61	100.314
1004.85	99.5898	99.9144	100.186	100.29
1005.57	99.9898	100.051	100.901	100.346
1006.29	99.553	99.8502	100.589	100.29
1007.02	99.7898	99.8627	100.186	100.29
1007.74	99.7898	99.6496	100.186	100.372
1008.46	99.9898	100.063	100.711	100.427
1009.18	99.7898	99.8627	100.812	100.287
1009.9	99.7898	100.3	100.498	100.314
1010.63	100.053	100.151	100.912	100.177
1011.35	100.1	99.9505	100.509	100.343
1012.07	99.3898	100.063	100.598	100.43
1012.79	99.9898	99.8627	100.812	100.259
1013.51	100.053	100.215	100.498	100.202
1014.23	99.8428	100.015	100.901	100.234
1014.95	99.7898	99.9991	101.102	100.258
1015.67	100.253	100.452	100.589	100.344
1016.39	99.7	100.264	100.79	100.234
1017.11	99.5898	100.264	100.598	100.371
1017.84	99.5898	100.416	100.186	100.289
1018.56	99.9	100.063	100.699	100.233
1019.28	99.7898	100.2	100.186	100.008
1020	100.253	100.552	100.589	100.286
1020.72	100.2	100.264	100.387	100.399
1021.44	99.853	100.063	100.61	100.233
1022.16	100.19	100.352	100.387	100.372
1022.88	99.5898	100.063	100.701	100.314
1023.6	99.753	99.6621	100.79	100.261
1024.32	99.5898	100.416	100.589	100.347
1025.04	100.153	100.464	100.387	100.29
1025.76	99.9898	100.316	100.387	100.259
1026.48	99.9	99.7985	100.598	100.346
1027.2	99.7898	99.9505	100.186	100.399
1027.92	99.5898	100.051	100.589	100.402
1028.64	99.7898	99.8141	100.387	100.234
1029.36	99.9428	100.552	100.589	100.347
1030.08	99.953	100.251	100.589	100.29
1030.8	99.9898	100.063	100.387	100.314
1031.52	99.3898	100.464	100.61	100.261
1032.23	99.7898	100.4	100.6	100.315
1032.95	99.7898	100.015	100.186	100.286
1033.67	100.143	100.063	100.79	100.314
1034.39	99.953	100.115	100.812	100.234
1035.11	99.7898	99.6621	100.903	100.234
1035.83	99.5898	99.8627	100.498	100.343
1036.55	99.5898	100.251	100.589	100.177
1037.27	99.7428	100.552	100.387	100.371
1037.98	99.3898	99.8141	100.992	100.346
1038.7	99.9898	100.099	100.589	100.29
1039.42	99.5898	100.063	100.802	100.289
1040.14	99.7898	100.063	100.8	100.29
1040.86	100.1	100.552	100.589	100.347
1041.58	99.853	100.115	100.699	100.343
1042.3	100.543	99.6621	100.509	100.427
1043.01	99.7898	100.452	100.387	100.343
1043.73	99.7898	99.4615	100.408	100.455
1044.45	99.7428	100.2	100.802	100.315
1045.17	100.143	100.063	100.912	100.314
1045.89	100.1	100.151	100.387	100.233
1046.6	99.5898	100.352	100.812	100.374
1047.32	99.7898	100.063	100.509	100.29
1048.04	99.8	100.264	100.589	100.286
1048.76	99.7898	100.264	100.812	100.287
1049.47	99.3898	100.063	100.79	100.371
1050.19	99.7898	100.151	100.397	100.234
1050.91	99.5898	100.665	100.79	100.343
1051.63	99.753	100.464	100.509	100.347
1052.34	99.3898	100.251	100.812	100.371
1053.06	99.9428	100.063	100.589	100.343
1053.78	99.7898	99.9991	100.589	100.343
1054.5	99.7898	99.8627	100.79	100.456
1055.21	99.853	100.063	100.711	100.4
1055.93	99.9428	100.215	100.387	100.371
1056.65	99.8	99.5979	100.699	100.343
1057.36	99.853	100.151	100.711	100.374
1058.08	100.153	100.051	100.498	100.343
1058.8	100.1	99.9144	101.194	100.399
1059.51	99.8428	99.9991	100.8	100.343
1060.23	100.2	100.516	99.7824	100.343
1060.95	99.9428	100.452	100.589	100.399
1061.66	99.5898	100.251	100.912	100.402
1062.38	99.7898	100.015	101.104	100.314
1063.1	99.7898	100.264	100.186	100.314
1063.81	99.9898	100.4	100.408	100.234
1064.53	99.853	100.464	100.901	100.399
1065.24	99.953	100.264	100.79	100.346
1065.96	100.343	100.3	100.298	100.346
1066.68	99.3898	100.151	101.215	100.23
1067.39	100.043	100.264	100.901	100.399
1068.11	100.153	100.063	99.984	100.121
1068.82	100.053	100.2	100.8	100.317
1069.54	99.9428	99.8627	100.711	100.314
1070.25	99.7898	99.9991	100.79	100.346
1070.97	99.9898	99.8627	100.711	100.258
1071.68	99.9898	100.452	101.002	100.347
1072.4	99.8428	99.8627	100.498	100.234
1073.11	99.9428	100.501	100.8	100.29
1073.83	99.9898	100.063	100.699	100.399
1074.54	99.9428	100.3	100.598	100.234
1075.26	99.9428	100.063	100.79	100.286
1075.98	100	100.015	100.387	100.289
1076.69	99.4428	100.151	100.589	100.29
1077.4	100.053	100.464	100.699	100.459
1078.12	99.7898	100.215	100.408	100.344
1078.83	99.853	100.151	100.711	100.374
1079.55	99.9898	100.051	100.8	100.177
1080.26	100	99.4615	100.589	100.346
1080.98	99.9898	100.452	101.013	100.314
1081.69	99.9898	100.552	100.79	100.259
1082.4	99.9428	100.063	100.408	100.317
1083.12	99.5898	100.151	100.387	100.344
1083.83	100.053	100.4	100.699	100.371
1084.55	99.9898	100.251	100.79	100.289
1085.26	99.9898	100.464	100.5	100.258
1085.97	99.953	100.316	100.5	100.29
1086.69	100.343	100.264	101.013	100.29
1087.4	99.9898	99.8627	101.104	100.371
1088.12	99.9898	100.151	100.701	100.286
1088.83	100.253	100.4	100.912	100.231
1089.54	99.5898	100.251	100.387	100.458
1090.26	100.143	100.452	100.408	100.458
1090.97	99.9428	99.6621	100.812	100.23
1091.68	100.053	100.264	100.79	100.399
1092.4	100.1	100.151	100.589	100.287
1093.11	100.153	100.215	100.6	100.23
1093.82	98.9898	100.2	100.992	100.258
1094.54	99.753	100.2	100.397	100.344
1095.25	99.9	99.8627	100.701	100.344
1095.96	100.043	99.8627	100.992	100.29
1096.67	100.053	99.8627	100.79	100.29
1097.39	99.9898	100.099	100.8	100.399
1098.1	100.053	100.063	100.6	100.347
1098.81	100.053	99.8627	100.812	100.314
1099.53	99.953	100.501	100.79	100.427
1100.24	100.353	99.9505	100.589	100.234
1100.95	99.7898	100.063	100.711	100.286
1101.66	99.853	100.264	100.802	100.314
1102.38	100.19	100.151	100.589	100.347
1103.09	99.9898	99.8627	100.387	100.403
1103.8	99.9898	99.6621	100.509	100.427
1104.51	100.243	100.452	100.711	100.399
1105.22	100.153	100.2	100.186	100.289
1105.93	99.9898	99.9505	100.61	100.347
1106.65	99.953	100.063	100.186	100.374
1107.36	100.143	99.6621	100.589	100.289
1108.07	100.19	100.516	100.509	100.317
1108.78	99.9	100.264	100.701	100.29
1109.49	99.5898	100.264	100.6	100.317
1110.2	99.953	100.151	100.8	100.374
1110.92	99.7	100.464	100.589	100.177
1111.63	100.19	100.063	100.387	100.399
1112.34	100.343	100.251	100.992	100.234
1113.05	99.7898	100.516	100.589	100.4
1113.76	99.953	99.8627	100.509	100.427
1114.47	100.343	100.464	100.6	100.314
1115.18	99.5898	99.6621	100.589	100.317
1115.9	100	100.352	100.61	100.455
1116.61	100.1	100.051	100.992	100.314
1117.32	99.853	100.151	100.8	100.343
1118.03	99.853	100.552	100.79	100.343
1118.74	99.3898	100.616	100.5	100.371
1119.45	99.553	100.264	100.812	100.315
1120.16	99.7898	100.063	100.589	100.287
1120.87	99.953	100.051	100.399	100.374
1121.58	100.153	100.215	100.8	100.234
1122.29	99.8428	100.264	100.711	100.399
1123	99.9898	99.9991	100.79	100.286
1123.71	99.553	100.215	100.61	100.346
1124.42	100.19	100.352	100.79	100.23
1125.13	99.9898	100.063	101.194	100.289
1125.84	99.5428	100.151	100.589	100.258
1126.55	99.953	100.452	100.701	100.234
1127.26	100.1	100.616	100.589	100.314
1127.97	99.7898	100.464	100.912	100.315
1128.68	99.7898	100.501	100.61	100.314
1129.39	100.043	100.063	101.104	100.314
1130.1	99.7898	100.264	100.79	100.371
1130.81	99.9898	100.452	100.701	100.347
1131.52	100.143	100.516	100.79	100.286
1132.23	99.9898	100.416	100.699	100.29
1132.94	99.9898	100.501	100.992	100.29
1133.64	99.853	100.352	101.004	100.233
1134.35	99.7898	100.2	100.812	100.314
1135.06	100.143	100.151	100.589	100.234
1135.77	100.043	100.653	100.498	100.346
1136.48	99.3898	100.464	100.701	100.29
1137.19	100.153	100.264	100.711	100.347
1137.9	99.9428	100.063	100.387	100.287
1138.61	99.853	100.099	100.903	100.29
1139.32	100.1	99.8627	100.308	100.403
1140.02	100.043	100.264	100.711	100.234
1140.73	99.9428	100.3	100.699	100.399
1141.44	99.7898	100.063	100.903	100.286
1142.15	99.853	99.6135	100.387	100.371
1142.86	99.7898	99.8627	101.002	100.289
1143.56	100.043	100.452	100.106	100.29
1144.27	99.9898	99.8627	100.598	100.315
1144.98	100.143	100.264	100.903	100.372
1145.69	99.953	100.4	100.701	100.371
1146.4	100.3	100.352	100.387	100.427
1147.11	100.143	99.8502	101.002	100.258
1147.81	100.19	99.4615	100.207	100.347
1148.52	99.6428	100.215	100.812	100.174
1149.23	99.5898	99.8627	100.903	100.261
1149.93	99.5898	100.665	100.589	100.371
1150.64	99.9428	100.352	100.589	100.399
1151.35	100.143	100.215	100.509	100.234
1152.06	99.5898	100.015	100.589	100.234
1152.76	100.153	99.6621	100.711	100.314
1153.47	99.753	100.416	100.61	100.399
1154.18	99.853	99.8627	99.984	100.347
1154.89	99.7898	99.9991	100.509	100.317
1155.59	100.1	100.4	100.8	100.343
1156.3	99.9898	100.099	100.711	100.344
1157.01	99.953	99.8627	100.408	100.346
1157.71	100	100.464	100.699	100.399
1158.42	99.7898	100.063	100.61	100.233
1159.13	99.953	100.251	100.589	100.314
1159.83	99.9428	99.8627	100.61	100.374
1160.54	100.253	100.063	100.589	100.458
1161.24	99.5898	100.352	100.399	100.399
1161.95	100.253	100.063	100.387	100.427
1162.66	99.753	100.2	100.589	100.234
1163.36	100.153	99.8627	100.701	100.286
1164.07	100.043	99.6621	101.002	100.29
1164.78	99.853	100.063	100.498	100.371
1165.48	99.9428	99.8988	100.901	100.314
1166.19	99.9	100.352	100.387	100.343
1166.89	99.853	99.8627	100.79	100.177
1167.6	99.753	100.099	100.387	100.29
1168.3	100.053	99.8627	100.699	100.234
1169.01	99.853	100.015	100.699	100.347
1169.72	99.9898	100.352	100.589	100.371
1170.42	99.9428	100.264	100.589	100.371
1171.13	99.3898	99.9505	100.711	100.427
1171.83	100	100.115	100.186	100.347
1172.54	99.7428	100.063	100.387	100.234
1173.24	99.853	99.7138	100.812	100.399
1173.95	100.19	100.099	100.8	100.456
1174.65	99.9898	100.352	100.61	100.346
1175.36	100.043	100.464	100.5	100.29
1176.06	99.5898	100.251	100.589	100.455
1176.77	99.953	100.051	100.589	100.289
1177.47	99.9898	100.2	100.399	100.427
1178.18	100.043	100.015	100.589	100.202
1178.88	100.1	100.099	100.308	100.314
1179.59	100.253	99.4615	100.589	100.315
1180.29	100.053	100.3	100.408	100.177
1181	100.243	100.063	100.912	100.371
1181.7	100.39	100.501	100.903	100.427
1182.4	99.3898	100.015	100.387	100.258
1183.11	99.8428	99.9505	100.589	100.29
1183.81	99.5	99.4615	100.711	100.29
1184.52	100.1	100.215	100.598	100.343
1185.22	100.153	100.2	100.903	100.234
1185.92	99.9428	100.151	100.901	100.343
1186.63	100.253	100.2	100.498	100.371
1187.33	99.953	100.2	100.8	100.402
1188.03	100.053	100.264	100.711	100.286
1188.74	100.1	100.264	100.509	100.205
1189.44	99.953	100.015	100.61	100.346
1190.15	99.7	100.063	100.498	100.371
1190.85	99.7	100.264	100.699	100.371
1191.55	99.9428	100.316	100.812	100.371
1192.26	99.853	99.9144	100.79	100.177
1192.96	99.953	100.501	100.589	100.402
1193.66	99.7898	100.015	100.711	100.314
1194.36	100.243	100.063	100.589	100.29
1195.07	99.9428	99.8627	101.114	100.343
1195.77	99.9898	99.8502	100.79	100.314
1196.47	100.043	100.264	100.589	100.287
1197.18	100.39	100.264	100.589	100.29
1197.88	99.7898	100.264	100.699	100.343
1198.58	100.1	100.063	100.992	100.399
1199.28	100.7	100.552	100.812	100.374
1199.99	100.143	100.601	99.984	100.121
1200.69	100.143	100.264	100.992	100.374
1201.39	100.043	100.352	100.589	100.231
1202.09	99.9898	100.215	100.61	100.231
1202.8	100.053	100.063	100.598	100.234
1203.5	99.853	100.215	100.589	100.287
1204.2	99.8	100.352	100.812	100.234
1204.9	99.7428	100.215	100.903	100.23
1205.6	99.3898	100.264	100.589	100.261
1206.31	100	100.251	100.912	100.289
1207.01	99.8428	100.063	100.812	100.29
1207.71	99.6	100.215	100.61	100.399
1208.41	99.6	100.215	100.387	100.371
1209.11	99.8	100.464	100.992	100.258
1209.81	99.7898	99.8627	100.186	100.286
1210.51	99.453	100.452	100.589	100.148
1211.21	100.043	100.2	100.79	100.344
1211.92	99.753	100.464	100.79	100.346
1212.62	99.9898	100.051	100.711	100.233
1213.32	100.053	100.264	100.5	100.455
1214.02	99.7898	100.215	100.812	100.317
1214.72	99.9898	100.264	100.699	100.314
1215.42	100.3	99.8502	100.79	100.314
1216.12	100.053	100.151	101.215	100.314
1216.82	99.7898	99.7499	100.61	100.177
1217.53	100.19	100.352	100.408	100.234
1218.23	99.5898	100.4	100.912	100.343
1218.93	100.143	99.8627	100.699	100.258
1219.63	99.9	100.464	100.387	100.29
1220.33	99.7428	100.452	100.186	100.346
1221.03	99.553	100.063	99.984	100.314
1221.73	99.753	100.552	100.589	100.29
1222.43	100.053	100.215	100.005	100.287
1223.13	99.7898	100.3	100.589	100.347
1223.83	100.153	100.416	100.498	100.289
1224.53	99.9898	99.8502	100.589	100.428
1225.23	99.7898	100.416	100.589	100.177
1225.93	99.5428	100.452	100.589	100.234
1226.63	99.8	100.3	100.711	100.346
1227.33	99.9428	99.8627	100.812	100.399
1228.03	100	100.115	100.387	100.427
1228.73	99.9	99.6621	101.114	100.233
1229.43	99.9898	100.2	100.812	100.346
1230.13	100.2	100.552	100.701	100.374
1230.83	99.5898	100.264	100.186	100.289
1231.52	99.753	100.2	100.589	100.344
1232.22	100.143	100.063	100.589	100.371
1232.92	99.9428	100.251	100.701	100.286
1233.62	99.9	99.9991	100.903	100.234
1234.32	99.953	100.063	100.397	100.344
1235.02	99.9898	100.215	100.699	100.286
1235.72	99.753	100.063	100.61	100.258
1236.42	99.3898	100.316	100.903	100.234
1237.12	100.3	100.264	100.5	100.29
1237.82	99.8428	100.063	100.61	100.314
1238.51	99.853	100.2	100.802	100.343
1239.21	99.9898	100.063	100.498	100.371
1239.91	99.5898	100.063	100.79	100.343
1240.61	99.9898	100.264	100.589	100.346
1241.31	100.19	99.6621	100.387	100.347
1242.01	99.9898	100.051	100.711	100.234
1242.7	99.9	100.063	100.186	100.289
1243.4	100.243	100.3	100.399	100.314
1244.1	99.9898	100.352	101.013	100.455
1244.8	99.853	100.264	101.102	100.344
1245.49	99.753	100.051	101.102	100.234
1246.19	99.9898	100.063	100.699	100.4
1246.89	99.7898	100.251	100.387	100.29
1247.59	100.053	100.015	100.589	100.29
1248.29	99.753	100.316	100.408	100.374
1248.98	99.7898	100.3	100.589	100.485
1249.68	100.143	100.063	100.711	100.259
1250.38	99.953	99.9505	100.186	100.372
1251.08	99.7898	99.8141	99.7824	100.484
1251.77	99.5898	100.051	100.207	100.343
1252.47	99.5898	100.115	100.699	100.286
1253.17	99.9898	99.8627	100.79	100.29
1253.86	100.043	99.8627	101.194	100.234
1254.56	99.753	100.215	100.903	100.29
1255.26	99.7898	100.264	100.61	100.343
1255.96	99.853	100.264	100.992	100.372
1256.65	99.9428	100.665	100.509	100.402
1257.35	100.1	100.051	100.79	100.343
1258.05	99.7428	100.151	100.79	100.343
1258.74	99.7898	99.9505	100.509	100.314
1259.44	99.7898	100.665	100.802	100.177
1260.14	99.953	99.8627	100.598	100.289
1260.83	100.19	100.215	100.79	100.371
1261.53	100.353	100.3	100.186	100.259
1262.22	100.3	99.8627	100.498	100.402
1262.92	99.653	100.352	100.589	100.315
1263.62	99.9898	100.352	101.102	100.121
1264.31	99.9898	100.264	100.812	100.29
1265.01	100.253	100.251	100.589	100.343
1265.7	99.9428	99.6621	100.699	100.4
1266.4	99.853	100.264	100.79	100.29
1267.1	99.5898	100.251	100.79	100.286
1267.79	99.7898	100.464	101.194	100.314
1268.49	100.053	100.2	100.79	100.344
1269.18	99.553	100.264	100.589	100.315
1269.88	100.19	100.464	100.387	100.371
1270.57	99.7898	100.063	101.002	100.371
1271.27	99.5898	100.2	100.387	100.314
1271.96	100.143	100.151	100.79	100.344
1272.66	99.953	100.2	100.79	100.344
1273.35	99.5898	100.464	100.589	100.346
1274.05	99.5898	100.115	100.699	100.344
1274.74	99.7898	100.416	100.8	100.258
1275.44	100.2	100.215	100.387	100.259
1276.13	99.7898	100.015	100.701	100.234
1276.83	99.8428	100.215	100.701	100.343
1277.52	99.7898	100.251	100.79	100.29
1278.22	99.853	100.099	100.387	100.234
1278.91	100.1	100.215	100.387	100.314
1279.61	99.9898	100.464	100.399	100.347
1280.3	100.253	99.6621	100.589	100.346
1280.99	99.5428	100.051	100.589	100.29
1281.69	100.243	100.416	100.509	100.314
1282.38	99.9898	100.516	100.387	100.371
1283.08	100.053	100.063	100.387	100.231
1283.77	99.9898	100.063	101.013	100.233
1284.46	100.153	100.264	100.699	100.261
1285.16	99.953	100.352	100.79	100.23
1285.85	99.9898	100.352	100.711	100.29
1286.55	100.053	99.8988	100.186	100.289
1287.24	99.553	100.015	100.387	100.343
1287.93	99.953	100.251	100.8	100.374
1288.63	99.9428	99.8627	100.498	100.344
1289.32	100.053	100.264	100.598	100.314
1290.01	99.9428	100.051	101.004	100.344
1290.71	99.5898	100.015	100.79	100.29
1291.4	100.053	99.8627	100.8	100.371
1292.1	99.853	100.015	100.296	100.29
1292.79	99.653	100.051	100.79	100.234
1293.48	100.153	99.9505	100.8	100.317
1294.17	99.853	100.665	100.296	100.234
1294.87	99.9898	100.516	100.802	100.399
1295.56	100.19	100.251	100.701	100.371
1296.25	100.343	100.215	100.992	100.347
1296.94	99.7898	99.8627	100.598	100.29
1297.64	99.9898	100.251	100.387	100.286
1298.33	100.19	100.264	100.509	100.344
1299.02	99.653	99.9991	100.387	100.371
1299.71	99.953	100.051	100.79	100.458
1300.41	99.853	100.063	100.387	100.23
1301.1	99.9898	100.051	100.912	100.347
1301.79	99.9898	99.8627	100.5	100.29
1302.48	99.753	100.2	99.984	100.4
1303.18	99.9898	100.3	100.699	100.29
1303.87	99.9898	100.452	100.387	100.23
1304.56	99.5898	100.316	100.992	100.427
1305.25	99.7898	100.452	100.912	100.286
1305.94	100.053	100.352	100.589	100.427
1306.63	100.253	99.8627	100.711	100.343
1307.33	100.1	100.601	100.992	100.343
1308.02	99.7898	100.264	100.509	100.317
1308.71	99.9898	99.9505	100.903	100.234
1309.4	99.9	100.352	100.509	100.29
1310.09	100.143	100.264	100.399	100.455
1310.79	100.053	99.8627	100.903	100.371
1311.47	99.753	100.015	100.509	100.344
1312.17	100.1	100.151	100.711	100.29
1312.86	100.043	100.464	100.61	100.314
1313.55	100.443	99.8627	100.912	100.289
1314.24	99.7898	100.063	100.186	100.346
1314.93	99.9898	99.8627	100.79	100.347
1315.62	100.043	100.215	100.186	100.286
1316.31	99.7428	100.051	100.699	100.29
1317	99.9898	99.8627	100.701	100.286
1317.69	99.7898	100.464	100.79	100.315
1318.38	100.1	99.8627	101.194	100.346
1319.07	99.9	100.464	100.589	100.258
1319.77	99.8	99.9991	100.711	100.402
1320.45	99.953	100.4	100.589	100.29
1321.14	99.953	100.552	100.186	100.371
1321.84	100.043	99.8627	100.79	100.286
1322.53	100.39	100.416	100.701	100.347
1323.22	99.9428	100.264	100.387	100.23
1323.91	100.19	100.264	100.387	100.347
1324.6	99.9898	100.2	100.589	100.286
1325.28	100.053	99.8627	100.509	100.346
1325.98	99.7898	100.753	99.984	100.456
1326.67	99.953	100.063	101.114	100.403
1327.35	99.9428	100.063	100.992	100.459
1328.04	99.7898	100.063	100.6	100.374
1328.73	100.153	99.6621	100.901	100.234
1329.42	99.9	100.264	100.711	100.314
1330.11	99.5898	100.264	100.699	100.23
1330.8	99.9428	100.115	100.387	100.455
1331.49	100.153	100.215	100.387	100.29
1332.18	99.5898	100.151	100.711	100.343
1332.87	99.7428	100.264	100.598	100.343
1333.56	100.143	100.151	100.387	100.258
1334.25	99.9898	99.8627	100.901	100.343
1334.94	100.043	100.063	100.8	100.346
1335.62	99.9	100.015	100.699	100.344
1336.31	99.7898	100.051	100.79	100.399
1337	99.9898	100.051	100.509	100.343
1337.69	99.9428	100.264	100.711	100.234
1338.38	99.9898	100.215	100.6	100.287
1339.07	100.343	100.416	100.711	100.287
1339.76	100.1	100.4	100.589	100.29
1340.44	99.9898	100.264	101.004	100.202
1341.13	100.153	99.6621	100.387	100.203
1341.82	100.053	100.215	100.186	100.23
1342.51	99.953	100.352	100.61	100.29
1343.2	99.5898	100.464	100.509	100.4
1343.89	100.043	100.099	100.61	100.456
1344.57	100.153	100.3	100.812	100.455
1345.26	100.343	100.264	101.114	100.314
1345.95	99.9	100.251	100.903	100.347
1346.64	100.053	100.215	100.589	100.399
1347.32	99.7898	100.316	100.387	100.29
1348.01	99.9898	99.7985	100.812	100.289
1348.7	99.853	100.316	100.79	100.343
1349.39	99.7898	100.264	100.701	100.234
1350.07	99.9428	99.8627	100.589	100.314
1350.76	99.8428	100.063	100.711	100.234
1351.45	100.253	100.264	100.598	100.286
1352.14	99.9898	100.653	100.61	100.371
1352.82	99.9898	100.264	100.589	100.177
1353.51	99.953	100.452	100.912	100.402
1354.2	99.5898	100.215	100.699	100.371
1354.88	99.5898	100.464	100.79	100.177
1355.57	99.3898	99.8627	100.61	100.23
1356.26	99.5898	99.6621	100.903	100.374
1356.94	99.9898	100.616	99.984	100.258
1357.63	100.2	100.464	100.701	100.314
1358.32	100.19	100.316	100.912	100.315
1359	100.143	100.264	100.598	100.428
1359.69	100.143	99.8627	100.589	100.29
1360.38	99.9898	99.8988	101.013	100.261
1361.06	99.9898	100.215	100.589	100.314
1361.75	100	99.8627	100.699	100.234
1362.43	99.653	100.215	100.598	100.234
1363.12	100.043	100.099	100.79	100.344
1363.81	99.7898	99.6621	100.207	100.347
1364.49	99.5898	100.251	100.711	100.399
1365.18	100.053	100.251	100.387	100.346
1365.86	100.19	100.215	101.215	100.177
1366.55	99.8428	100.516	100.79	100.347
1367.23	99.853	100.063	100.589	100.343
1367.92	99.853	100.4	100.589	100.427
1368.61	100.253	99.8627	100.8	100.399
1369.29	99.7	100.063	100.79	100.427
1369.98	100.253	100.352	100.901	100.347
1370.66	99.5898	100.616	100.589	100.287
1371.35	99.9	99.9505	100.589	100.314
1372.03	99.9428	100.115	100.802	100.23
1372.72	100.1	100.215	100.699	100.29
1373.4	100.39	100.464	100.186	100.344
1374.09	100.053	100.063	100.901	100.427
1374.77	99.8428	99.8627	100.903	100.289
1375.46	100.143	99.8627	100.186	100.399
1376.14	99.9428	100.264	100.802	100.344
1376.83	100.343	99.8627	100.589	100.343
1377.51	100.1	100.063	100.589	100.343
1378.19	99.3898	100.264	100.387	100.43
1378.88	100.153	100.251	100.912	100.399
1379.56	100.543	99.4615	100.992	100.371
1380.25	99.7898	99.9505	100.589	100.372
1380.93	99.9898	100.264	100.79	100.343
1381.62	99.7898	100.665	100.387	100.29
1382.3	99.5898	100.4	101.104	100.399
1382.98	100.053	99.9991	100.79	100.371
1383.67	99.9898	100.416	100.498	100.23
1384.35	99.7898	100.352	100.79	100.403
1385.04	100.153	100.051	100.79	100.29
1385.72	100.053	100.264	100.5	100.399
1386.4	100.19	100.063	100.8	100.427
1387.09	99.7898	100.452	100.992	100.371
1387.77	99.953	99.8988	100.711	100.347
1388.45	100.053	99.6621	101.203	100.286
1389.14	99.7898	100.2	100.589	100.317
1389.82	99.5898	99.8627	100.498	100.289
1390.5	99.7898	100.063	100.711	100.455
1391.19	100.143	100.251	100.509	100.372
1391.87	99.7898	100.464	101.004	100.343
1392.55	100.153	99.9991	101.013	100.177
1393.24	100.153	100.015	100.61	100.346
1393.92	99.9898	100.015	101.013	100.289
1394.6	99.7898	100.2	100.186	100.371
1395.28	100.19	100.063	101.215	100.402
1395.97	99.9898	100.063	100.186	100.234
1396.65	100.043	99.8627	100.79	100.29
1397.33	99.9898	100.464	100.387	100.314
1398.01	100.353	100.063	100.79	100.234
1398.7	100.153	100.264	100.186	100.317
1399.38	100.053	100.2	100.509	100.289
1400.06	100.243	99.8627	100.589	100.314
1400.74	100.053	100.2	101.004	100.512
1401.43	99.7	100.2	100.812	100.346
1402.11	99.5898	100.215	100.61	100.317
1402.79	100.153	100.3	100.79	100.286
1403.47	99.9898	100.4	100.711	100.347
1404.15	100.053	100.2	100.912	100.344
1404.83	100.1	100.151	100.79	100.459
1405.52	99.7898	100.352	100.701	100.371
1406.2	100.3	100.264	100.802	100.29
1406.88	100.053	100.251	100.699	100.399
1407.56	99.7898	100.316	100.701	100.346
1408.24	99.853	100.316	100.589	100.315
1408.93	100.153	100.452	100.711	100.343
1409.61	100.153	100.352	100.79	100.346
1410.29	99.9428	99.9505	100.812	100.29
1410.97	99.9898	100.015	100.387	100.347
1411.65	99.7898	100.051	100.498	100.315
1412.33	99.953	100.063	100.387	100.314
1413.01	99.7898	100.352	100.589	100.343
1413.69	99.9898	100.552	101.013	100.402
1414.37	99.953	100.416	100.589	100.314
1415.06	99.5428	100.063	100.509	100.371
1415.74	99.7	100.552	100.598	100.314
1416.41	100.143	100.151	100.8	100.399
1417.1	99.9898	99.8627	99.984	100.371
1417.78	100.243	100.063	100.903	100.427
1418.46	99.853	100.616	100.387	100.346
1419.14	99.7898	100.316	101.013	100.399
1419.82	99.7898	99.8627	100.589	100.427
1420.5	100.153	100.151	100.701	100.399
1421.18	99.8428	100.552	100.387	100.317
1421.86	99.853	100.264	100.61	100.29
1422.54	99.7898	100.264	100.79	100.344
1423.22	100.39	99.9991	100.589	100.314
1423.9	100.343	99.9505	100.408	100.371
1424.58	100.39	100.352	100.701	100.4
1425.26	100.253	100.251	100.589	100.314
1425.94	100.253	99.6621	100.79	100.374
1426.62	100.143	100.264	100.711	100.317
1427.3	100.19	99.4615	100.61	100.347
1427.98	99.9898	100.601	100.701	100.456
1428.65	99.9898	100.115	101.102	100.314
1429.33	99.853	100.215	100.812	100.399
1430.01	99.753	100.352	100.61	100.344
1430.69	99.953	100.452	100.802	100.399
1431.37	99.853	100.051	100.812	100.427
1432.05	100.143	100.665	100.61	100.29
1432.73	99.753	100.063	100.589	100.234
1433.41	99.1898	100.115	100.912	100.455
1434.09	99.953	100.115	100.992	100.374
1434.77	99.953	100.601	101.102	100.287
1435.44	100.043	100.215	100.79	100.347
1436.12	100.153	100.063	100.912	100.289
1436.8	99.753	100.352	100.8	100.286
1437.48	100.143	100.051	100.812	100.317
1438.16	99.7898	99.9991	100.61	100.29
1438.84	100.19	100.264	100.992	100.29
1439.52	100.053	100.452	100.589	100.234
1440.19	99.9898	100.316	100.992	100.234
1440.87	99.5898	100.416	100.79	100.399
1441.55	100.19	100.416	100.812	100.399
1442.23	100.153	100.264	100.589	100.286
1442.91	99.9898	100.452	100.992	100.399
1443.58	100.39	100.552	100.802	100.29
1444.26	100.053	100.264	100.589	100.29
1444.94	99.9	100.352	100.387	100.456
1445.62	100.053	100.264	100.79	100.343
1446.29	100.343	99.6621	100.387	100.4
1446.97	99.753	99.8627	100.61	100.403
1447.65	100.043	100.264	100.589	100.343
1448.33	99.7898	100.264	100.699	100.403
1449	100.053	100.452	100.61	100.399
1449.68	100.153	100.063	100.387	100.233
1450.36	99.7898	100.264	100.79	100.29
1451.04	100.143	100.552	100.699	100.346
1451.71	100.143	100.464	100.699	100.287
1452.39	99.9898	100.616	100.812	100.402
1453.07	99.7898	100.264	100.509	100.4
1453.74	99.9898	100.063	100.589	100.314
1454.42	100.253	100.264	100.79	100.347
1455.1	100.053	100.264	101.194	100.402
1455.77	99.3898	100.151	100.387	100.455
1456.45	99.9898	100.264	100.711	100.258
1457.13	99.7898	100.063	100.812	100.287
1457.8	100.153	100.416	100.589	100.402
1458.48	100.353	100.2	100.701	100.29
1459.16	99.853	100.2	100.912	100.343
1459.83	99.753	100.063	100.903	100.234
1460.51	100.1	100.215	100.901	100.233
1461.18	99.5898	99.6621	101.102	100.428
1461.86	99.953	100.552	100.79	100.343
1462.54	99.7428	100.063	100.589	100.343
1463.21	99.7898	100.264	100.802	100.234
1463.89	100	99.6621	100.992	100.344
1464.56	99.9	100.616	100.387	100.347
1465.24	100	99.4615	100.589	100.289
1465.91	99.9898	100.501	100.186	100.347
1466.59	99.7898	100.264	100.79	100.347
1467.27	99.9898	100.264	100.79	100.402
1467.94	99.9898	99.8627	100.701	100.4
1468.62	100.143	99.8627	100.589	100.459
1469.29	100.59	100.2	100.701	100.347
1469.97	99.9898	100.3	101.013	100.29
1470.64	100.153	100.3	100.802	100.4
1471.32	100.043	99.8627	100.901	100.399
1471.99	100.19	100.717	100.498	100.347
1472.67	100.053	100.4	101.013	100.399
1473.34	99.953	100.264	100.79	100.286
1474.02	99.7898	100.051	101.194	100.427
1474.69	100.053	100.063	100.992	100.29
1475.37	100.053	100.151	100.6	100.371
1476.04	99.953	100.464	100.992	100.403
1476.72	99.9898	100.416	100.901	100.317
1477.39	99.7898	100.452	100.79	100.399
[truncated: 70 more rows]

## Sheet: figure 6b
546.203	0.00281	0.00267	-0.00093932	-7.26269e-05
546.467	-0.000701754	0.000888494	0.00169	0.000290508
546.731	0.00211	0.000444247	0.00244	0
546.995	-0.0014	0.00267	0.000187864	7.26269e-05
547.259	-0.00211	0.000888494	0.00093932	0.000653642
547.523	0.000701754	-0.00267	-0.000563592	0.000363135
547.787	0.00421	0.00133	0.00188	7.26269e-05
548.051	0.000701754	0.00267	0.000751456	0
548.315	0.0014	0.00222	0.000375728	0.000726269
548.579	0.0014	0.00133	0.00132	0.000435761
548.843	0.00491	-0.00178	0.000375728	0.000217881
549.107	0.00211	-0.00178	0	0.000145254
549.371	0.00281	-0.000444247	0.00113	0.000435761
549.635	-0.0014	0.00222	-0.00093932	0.000508388
549.899	0.00281	-0.00267	0.000751456	0.000508388
550.163	-0.000701754	0.00533	0.000563592	0.000798896
550.427	0.00211	-0.000888494	0.00093932	0.000726269
550.691	0	0.00178	0.00113	0.000145254
550.955	0.0014	0.00133	0.00093932	7.26269e-05
551.219	0.00632	0.00311	0.00093932	0.000508388
551.483	-0.00351	0.000888494	0.00093932	0.000290508
551.746	0.0014	0.00311	0.000375728	7.26269e-05
552.01	0.0014	-0.000444247	0	0.000508388
552.274	-0.00211	0.000444247	0	0
552.538	0	-0.00178	0.000751456	0.000217881
552.802	0.00351	-0.00133	0.000563592	0.000290508
553.066	-0.000701754	-0.00133	-0.000563592	0.000290508
[truncated: 997 more rows]

## Sheet: figure 6d
566.316	0.02137	0.01722	0.01248	0.01153	566.316	0.00342	-0.01351	0.02759	0.03793
[truncated: 1,023 more rows]

[truncated: 1 more sheets: figure 6e]
